# Supplementary material for: Cutaneous anthrax associated with handling carcasses of animals that died suddenly of unknown cause: Arua District, Uganda, January 2015–August 2017
Source: PLoS Negl Trop Dis. 2021 Aug 23;15(8):e0009645. doi: 10.1371/journal.pntd.0009645 (PMC8382178; doi:10.1371/journal.pntd.0009645)
Supplement: S1 Data — (XLSX) [file pntd.0009645.s001.xlsx]

## Sheet: Final analysis
UniqueKey	Diseasestatus	HomecoordinatesN	HomecoordinatesE	InterviewDate	AnimalcoordinatesN	AnimalcoordinatesE	Stratum	Educationlevel	Gender	Age	Farmer	PupilStudent	Fisherman	Fishseller	Businessman	Teacher	Builder	Shopkeeper	Reverand	Otherspecify	unmatched	Village	Parish	Subcounty	Religion	Pain	Skinlesion	Edema	Swollenlymphnodes	Blackeschar	Itching	Dateofanimaldeath	Dateofsymptomonset	Deadanimal	Lesionsite	Acuterespiratorydistress	Chestpain	Coughingblood	Headache	Alteredmentalstatus	Cough	Convulsions	Neckpainstiffness	Difficultbreathing	Throatpain	Photophobia	Coma	Anorexia	Fever
183	Case	3.03408	31.412	2017-08-27	3.03589	31.415	1	Primary	Male	40	Yes	No	Yes	No	No	No	No	No	No		5	Kaligo	Odoi	Rigbo	Catholic	No	Yes	Yes	Yes	Yes	Yes	2015-07-07	2015-07-12	Cow	Hand	No	No	No	No	No	No	No	No	No	No	No	No	Yes	Yes
3	Case	3.04772	31.4268		3.04783	31.4267	2	Primary	Male	62	Yes	No	No	No	No	No	No	No	No		2	Eradiru	Aliba	Rigbo	Catholic	No	Yes	Yes	Yes	Yes	Yes	2016-03-18	2016-03-19	Cow	Hand	No	No	No	No	No	No	No	No	No	No	No	No	No	No
99	Case	3.05062	31.4295	2017-08-28	3.04783	31.4345	3	Primary	Male	9	No	Yes	No	No	No	No	No	No	No		3	Foria	Aliba	Rigbo		No	Yes	Yes	Yes	Yes	Yes	2016-05-26	2016-05-28	Cow	Hand	No	No	No	Yes	No	No	No	No	No	No	No	No	Yes	Yes
165	Case	3.04791	31.4299	2017-08-23	3.04789	31.4296	4	Primary	Male	20	Yes	No	No	No	No	No	No	No	No		3	Foria	Aliba	Rigbo	Catholic	No	Yes	Yes	Yes	Yes	Yes	2017-06-18	2017-06-21	Goat	Hand	No	No	No	No	No	No	No	No	No	No	No	No	No	No
37	Case	3.04856	31.4294	2017-08-28	3.04887	31.4293	5	Primary	Male	27	Yes	No	No	No	No	No	No	No	No		3	Foria	Aliba	Rigbo	Catholic	No	Yes	Yes	Yes	Yes	Yes	2016-03-17	2016-03-24	Cow	Hand	No	No	No	No	No	No	No	No	No	No	No	No	No	No
32	Case	3.0494	31.4295	2017-08-28	3.04905	31.4292	6	Primary	Male	12	No	Yes	No	No	No	No	No	No	No		3	Foria	Aliba	Rigbo	Catholic	Yes	Yes	Yes	Yes	Yes	Yes	2017-05-11	2017-05-18	Cow	Hand	No	No	No	Yes	No	No	No	No	No	No	No	No	Yes	Yes
33	Case	3.04946	31.4293	2017-08-28	3.04905	31.4292	6	Primary	Male	52	Yes	No	Yes	No	No	No	No	No	No		3	Foria	Aliba	Rigbo	Catholic	No	Yes	Yes	Yes	Yes	Yes	2016-05-14	2016-05-16	Cow	Hand	No	No	No	No	No	No	No	No	No	No	No	No	No	Yes
38	Case	3.04995	31.4281	2017-08-28	3.04948	31.4287	7	Primary	Female	52	Yes	No	No	No	No	No	No	No	No		3	Foria	Aliba	Rigbo		Yes	Yes	Yes	Yes	Yes	Yes	2016-04-17	2016-04-22	Cow	Hand	No	No	No	No	No	No	No	No	No	No	No	No	Yes	No
57	Case	3.05128	31.4398		3.05067	31.4378	8	Primary	Male	42	Yes	No	Yes	No	No	No	No	No	No		7	Lukecsinyongo	Aliba	Rigbo	Catholic	Yes	Yes	Yes	Yes	Yes	Yes	2016-04-08	2016-04-13	Cow	Arm	No	No	No	No	No	No	No	No	No	Yes	Yes	No	No	No
180	Case	3.05066	31.4265	2017-08-27	3.05097	31.4266	9	Primary	Male	43	Yes	No	Yes	No	No	No	No	No	No		3	Foria	Aliba	Rigbo		No	Yes	Yes	Yes	Yes	Yes	2016-03-27	2016-03-30	Cow	Hand	No	No	No	No	No	No	No	No	No	No	No	No	No	No
97	Case	3.05098	31.4275	2017-08-26	3.05124	31.4277	10	Secondary	Male	40	No	No	No	No	No	Yes	No	No	No		3	Foria	Aliba	Rigbo	Catholic	Yes	Yes	Yes	Yes	Yes	Yes	2016-04-02	2016-04-03	Cow	Hand	No	No	No	No	No	No	No	No	No	No	No	No	No	No
172	Case	3.05803	31.4475	2017-08-26	3.05148	31.4275	11	Primary	Male	32	No	No	Yes	No	No	No	No	No	No		15	Yanga	Aliba	Rigbo		No	Yes	Yes	Yes	Yes	Yes	2016-03-27	2016-03-29	Cow	Hand	No	No	No	No	No	No	No	No	No	No	No	No	No	No
150	Case	3.05199	31.432	2017-08-27	3.05179	31.4335	12	Primary	Male	21	Yes	No	Yes	No	No	No	No	No	No		3	Foria	Aliba	Rigbo	Catholic	Yes	Yes	Yes	Yes	Yes	Yes	2016-04-23	2016-04-25	Cow	Hand	No	No	No	Yes	No	No	No	No	No	No	No	No	No	Yes
164	Case	3.0513	31.4304	2017-08-25	3.05208	31.4306	13	Primary	Male	42	Yes	No	Yes	No	No	No	No	No	No		3	Foria	Aliba	Rigbo	Catholic	No	Yes	Yes	Yes	Yes	Yes	2016-04-25	2016-04-26	Cow	Hand	No	No	No	No	No	No	No	No	No	No	No	No	No	No
1	Case	3.05434	31.428	2017-08-27	3.05215	31.4274	14	Primary	Male	30	Yes	No	Yes	No	No	No	No	No	No		3	Foria	Aliba	Rigbo	Catholic	No	Yes	Yes	Yes	Yes	Yes	2016-04-08	2016-04-10	Cow	Hand	No	No	No	No	No	No	No	No	No	No	No	No	No	No
98	Case	3.05312	31.429	2017-08-23	3.05362	31.4293	15	Primary	Male	32	Yes	No	No	No	No	No	No	No	No	Carpenter	3	Foria	Aliba	Rigbo		Yes	Yes	Yes	Yes	Yes	Yes	2016-04-12	2016-04-12	Cow	Hand	No	No	No	No	No	No	No	No	No	No	No	No	No	No
179	Case	3.05388	31.4284	2017-08-27	3.05371	31.4287	16	None	Male	44	Yes	No	Yes	No	No	No	No	No	No		3	Foria	Aliba	Rigbo	Catholic	Yes	Yes	Yes	Yes	Yes	Yes	2016-03-12	2016-03-13	Cow	Hand	No	No	No	No	No	No	No	No	No	No	No	No	No	No
16	Case	3.04759	31.4269	2017-08-27	3.05468	31.4338	17	Primary	Male	33	Yes	No	No	No	No	No	No	No	No		2	Eradiru	Aliba	Rigbo	Catholic	No	Yes	Yes	Yes	Yes	Yes	2016-04-08	2016-04-13	Cow	Hand	No	No	No	No	No	No	No	No	No	No	No	No	No	No
184	Case	3.05577	31.434	2017-08-23	3.05468	31.4338	17	Secondary	Male	58	Yes	No	Yes	No	No	No	No	No	No		7	Lukecsinyongo	Aliba	Rigbo	Catholic	No	Yes	Yes	No	Yes	Yes	2015-03-27	2015-03-27	Cow	Hand	No	No	No	No	No	No	No	No	No	No	No	No	No	No
178	Case	3.05199	31.432	2017-08-27	3.05577	31.434	18	Tertiary	Male	39	No	No	No	No	No	No	Yes	No	No		3	Foria	Aliba	Rigbo		No	Yes	Yes	Yes	Yes	Yes	2015-04-02	2015-04-04	Cow	Hand	No	No	No	No	No	No	No	No	No	No	No	No	Yes	No
166	Case	3.04738	31.4281	2017-08-23	3.05615	31.4337	19	Secondary	Male	29	Yes	No	Yes	No	No	No	No	No	No		2	Eradiru	Aliba	Rigbo	Catholic	No	Yes	Yes	Yes	Yes	Yes	2015-10-01	2015-10-16	Cow	Hand	No	No	No	No	No	No	No	No	No	No	No	No	No	No
2	Case	3.05194	31.4268	2017-08-27	3.05642	31.4251	20	Primary	Male	38	Yes	No	Yes	No	No	No	No	No	No		3	Foria	Aliba	Rigbo	Catholic	No	Yes	Yes	Yes	Yes	Yes	2016-01-20	2016-01-26	Cow	Hand	No	No	No	No	No	No	No	No	No	No	No	No	No	No
117	Case	3.05268	31.4311	2017-08-26	3.05704	31.4381	21	Secondary	Male	25	Yes	No	No	No	No	No	No	No	No		3	Foria	Aliba	Rigbo	Catholic	No	Yes	Yes	Yes	Yes	Yes	2016-11-27	2016-12-02	Cow	Hand	No	No	No	No	No	No	No	No	No	No	No	No	No	No
52	Case	3.07929	31.2796	2017-08-28	3.05939	31.4498	22	Primary	Male	35	Yes	No	Yes	No	No	No	No	No	No		15	Yanga	Aliba	Rigbo	Catholic	Yes	Yes	Yes	Yes	Yes	Yes	2016-04-15	2016-04-16	Cow	Hand	No	No	No	No	No	No	No	No	No	No	No	No	Yes	No
116	Case	3.0587	31.4485	2017-08-26	3.05939	31.4498	22	Primary	Male	49	Yes	No	Yes	No	No	No	No	No	No		15	Yanga	Aliba	Rigbo	Catholic	No	Yes	Yes	Yes	Yes	Yes	2016-03-20	2016-03-23	Cow	Hand	No	No	No	Yes	No	No	No	No	No	No	No	No	Yes	Yes
158	Case	3.06743	31.2755		3.06727	31.2752	23	Primary	Male	54	Yes	No	No	No	No	No	No	No	No		12	Toliova	Bandili	Rhinocamp	Catholic	No	Yes	Yes	Yes	Yes	Yes	2017-05-06	2017-05-11	Cow	Hand	No	No	No	No	No	No	No	No	No	No	No	No	No	No
190	Case	3.08481	31.2801	2017-08-23	3.06759	31.2752	24	Secondary	Male	32	Yes	No	No	No	No	No	No	No	No		11	Ocea	Katiku	Rigbo	Catholic	No	Yes	Yes	No	Yes	No	2017-06-27	2017-06-27	Cow	Hand	No	No	No	No	No	No	No	No	No	No	No	No	No	No
189	Case	3.07121	31.294	2017-08-30	3.06777	31.2754	25	None	Male	44	Yes	No	No	No	No	No	No	No	No		11	Ocea	Ocea	Rigbo	Catholic	No	Yes	Yes	Yes	Yes	Yes	2016-12-30	2017-01-05	Cow	Hand	No	No	No	Yes	No	No	No	No	No	No	No	No	No	No
54	Case	3.06743	31.2755	2017-08-30	3.06993	31.276	26	Primary	Male	15	No	Yes	No	No	No	No	No	No	No		8	Toliova	Bandili	Rhinocamp	Catholic	No	Yes	Yes	Yes	Yes	Yes	2017-03-15	2017-03-18	Cow	Hand	No	No	No	Yes	No	No	No	No	No	No	No	No	No	Yes
191	Case	3.06743	31.2755	2017-08-30	3.06993	31.276	26	Primary	Male	14	No	Yes	No	No	No	No	No	No	No		16	Toliova	Bandili	Rhinocamp	Catholic	No	Yes	Yes	Yes	Yes	Yes	2017-05-06	2017-05-06	Cow	Hand	No	No	No	No	No	No	No	No	No	No	No	No	No	No
118	Case	3.06918	31.4482	2017-08-26	3.07683	31.4534	27	Primary	Male	28	No	No	Yes	No	No	No	No	No	No		14	Waranga	Aliba	Rigbo	Protestant	No	Yes	Yes	Yes	Yes	Yes	2016-07-14	2016-07-21	Cow	Hand	No	No	No	No	No	No	No	No	No	No	No	No	No	No
35	Case	3.07779	31.4549	2017-08-28	3.07743	31.4551	28	Primary	Male	38	Yes	No	Yes	No	No	No	No	No	No		4	Fundo	Aliba	Rigbo	Catholic	No	Yes	Yes	Yes	Yes	Yes	2015-05-29	2015-06-04	Cow	Hand	No	No	No	No	No	No	No	No	No	No	No	No	No	No
167	Case	3.07813	31.4548	2017-08-25	3.07871	31.4468	29	Primary	Male	26	Yes	No	Yes	No	No	No	No	No	No		4	Fundo	Aliba	Rigbo	Catholic	No	Yes	Yes	Yes	Yes	Yes	2016-12-22	2016-12-25	Cow	Hand	No	Yes	No	No	No	No	No	No	Yes	Yes	No	No	Yes	Yes
36	Case	3.07887	31.4559	2017-08-28	3.07871	31.4468	29	Primary	Male	57	Yes	No	Yes	No	No	No	No	No	No		14	Waranga	Aliba	Rigbo	Protestant	No	Yes	Yes	Yes	Yes	Yes	2016-05-12	2016-05-19	Cow	Hand	No	No	No	Yes	Yes	No	No	No	No	No	No	No	No	No
159	Case	3.08037	31.2844	2017-08-24	3.07929	31.2797	30	Secondary	Male	26	Yes	No	No	No	No	No	No	No	No		11	Ocea	Ocea	Rigbo	Catholic	Yes	Yes	Yes	Yes	Yes	No	2017-06-03	2017-06-03	Cow	Hand	No	No	No	No	No	No	No	No	No	No	No	No	No	No
161	Case	3.07559	31.2945	2017-08-30	3.07929	31.2797	30	Primary	Male	39	No	No	No	No	No	No	No	No	No	LC1 Chairman	11	Ocea	Ocea	Rigbo		No	Yes	No	Yes	Yes	Yes	2017-06-01	2017-06-05	Cow	Hand	No	No	No	Yes	No	No	No	No	No	No	No	No	No	Yes
182	Case	3.08005	31.4454	2017-08-26	3.0796	31.4465	31	Primary	Male	57	Yes	No	No	No	No	No	No	No	No		4	Fundo	Aliba	Rigbo	Catholic	Yes	Yes	Yes	Yes	Yes	Yes	2016-02-24	2016-02-25	Cow	Hand	No	No	No	No	No	No	No	No	No	No	No	No	Yes	Yes
181	Case	3.0806	31.446	2017-08-26	3.07962	31.4465	32	Primary	Male	35	Yes	No	Yes	No	No	No	No	No	No		4	Fundo	Aliba	Rigbo	Catholic	Yes	Yes	Yes	Yes	Yes	Yes	2016-12-13	2016-12-16	Cow	Hand	No	No	No	Yes	No	No	No	No	No	No	No	No	Yes	Yes
170	Case	3.08028	31.4472	2017-08-26	3.07965	31.447	33	Primary	Male	54	Yes	No	Yes	No	No	No	No	No	No		4	Fundo	Aliba	Rigbo	Catholic	No	Yes	Yes	No	Yes	No	2016-03-14	2016-03-28	Cow	Hand	No	No	No	No	No	No	No	No	No	No	No	No	No	No
66	Case	3.07997	31.4465	2017-08-26	3.07968	31.4465	34	Secondary	Male	26	Yes	No	Yes	No	No	No	No	No	No		4	Fundo	Aliba	Rigbo	Catholic	No	Yes	Yes	Yes	Yes	Yes	2016-02-14	2016-02-16	Cow	Hand	No	No	No	Yes	No	No	No	No	No	No	No	No	Yes	Yes
173	Case	3.08082	31.4518	2017-08-26	3.08065	31.4515	35	None	Male	38	No	No	Yes	No	No	No	No	No	No		4	Fundo	Aliba	Rigbo	Catholic	No	Yes	Yes	Yes	Yes	Yes	2017-01-05	2017-01-08	Cow	Hand	No	No	No	No	No	No	No	No	No	No	No	No	No	No
174	Case	3.08082	31.4518	2017-08-25	3.08065	31.4515	35	Primary	Male	40	Yes	No	Yes	No	No	No	No	No	No		4	Fundo	Aliba	Rigbo	Catholic	Yes	Yes	Yes	Yes	Yes	Yes	2017-01-05	2017-01-08	Cow	Hand	No	Yes	No	Yes	No	No	No	No	Yes	No	No	No	Yes	Yes
169	Case	3.08295	31.4444	2017-08-26	3.08297	31.4443	36	Primary	Male	71	Yes	No	Yes	No	No	No	No	No	No		4	Fundo	Aliba	Rigbo	Catholic	No	Yes	Yes	Yes	Yes	Yes	2017-05-15	2017-05-18	Goat	Hand	No	No	No	No	No	No	No	No	No	No	No	No	No	No
17	Case	3.09197	31.4375	2017-08-28	3.08828	31.4484	37	Primary	Female	14	No	Yes	No	No	No	No	No	No	No		4	Fundo	Aliba	Rigbo	Catholic	No	Yes	Yes	Yes	Yes	Yes	2016-03-15	2016-03-22	Cow	Foot	No	No	No	Yes	No	No	No	No	No	No	No	No	No	No
26	Case	3.09197	31.4375	2017-08-28	3.08828	31.4484	37	Primary	Male	8	No	Yes	No	No	No	No	No	No	No		4	Fundo	Aliba	Rigbo	Catholic	Yes	Yes	Yes	Yes	Yes	Yes	2016-03-15	2016-03-15	Cow	Neck	No	No	No	No	No	No	No	No	No	No	No	No	No	No
168	Case	3.09311	31.4404	2017-08-26	3.08828	31.4484	37	Primary	Male	44	Yes	No	No	No	No	No	No	No	No		4	Fundo	Aliba	Rigbo	Catholic	No	Yes	Yes	Yes	Yes	Yes	2017-03-15	2017-03-20	Cow	Hand	No	No	No	No	No	No	No	No	No	No	No	No	No	No
175	Case	3.11139	31.4293	2017-08-30	3.11059	31.4281	38	Primary	Male	25	Yes	No	Yes	No	No	No	No	No	No		1	Bura	Kwili	Rigbo	Catholic	Yes	Yes	Yes	Yes	Yes	Yes	2016-03-27	2016-04-03	Cow	Hand	No	Yes	No	No	No	No	No	No	No	No	No	No	No	No
149	Case	3.11015	31.4256	2017-08-30	3.11082	31.4241	39	Primary	Male	30	Yes	No	Yes	No	No	No	No	No	No		1	Bura	Kwili	Rigbo	Catholic	No	Yes	Yes	Yes	Yes	Yes	2016-06-15	2016-06-16	Cow	Hand	No	No	No	Yes	No	No	No	No	No	No	No	No	No	Yes
160	Case	3.07125	31.294	2017-08-30	3.11174	31.4346	40	Secondary	Male	31	No	No	No	No	No	No	Yes	No	No		17	Olionga	Kwili	Rigbo	Catholic	No	Yes	Yes	Yes	Yes	Yes	2016-02-10	2016-02-12	Cow	Hand	No	Yes	No	No	No	No	No	No	No	No	No	No	No	Yes
155	Case	3.10813	31.434	2017-08-30	3.11316	31.4292	41	Primary	Male	26	Yes	No	Yes	No	No	No	No	No	No		9	Mvenga	Kwili	Rigbo	Catholic	Yes	Yes	Yes	Yes	Yes	Yes	2016-03-03	2016-03-06	Cow	Hand	No	No	No	No	No	No	No	No	No	No	No	No	No	No
157	Case	3.10833	31.4307	2017-08-30	3.11316	31.4292	41	Primary	Male	42	Yes	No	No	No	No	No	No	No	No		9	Mvenga	Kwili	Rigbo	Catholic	No	Yes	Yes	Yes	Yes	Yes	2017-03-19	2017-03-21	Cow	Hand	No	No	No	Yes	No	No	No	No	No	No	No	No	Yes	Yes
162	Case	3.07097	31.2789	2017-08-30	3.11427	31.4209	42	Primary	Male	32	Yes	No	No	No	No	No	No	No	No		1	Bura	Kwili	Rigbo	Catholic	No	Yes	Yes	Yes	Yes	Yes	2016-03-04	2016-03-08	Cow	Hand	No	No	No	No	No	No	No	No	No	No	No	No	No	No
154	Case	3.10637	31.4307	2017-08-30	3.11743	31.4299	43	None	Male	3	No	No	No	No	No	No	No	No	No	Baby	9	Mvenga	Kwili	Rigbo	Catholic	No	Yes	Yes	Yes	Yes	Yes	2016-03-15	2016-03-19	Goat	Head	No	No	No	No	No	No	No	No	No	No	No	No	No	No
156	Case	3.10637	31.4307	2017-08-30	3.11743	31.4299	43	Secondary	Male	37	Yes	No	No	No	No	Yes	No	No	No		9	Mvenga	Kwili	Rigbo	Catholic	No	Yes	Yes	Yes	Yes	Yes	2016-03-02	2016-03-09	Cow	Hand	No	No	No	No	No	No	No	No	No	No	No	No	No	No
27	Case	3.04943	31.4248	2017-08-28			44	Primary	Male	38	Yes	No	No	No	No	No	No	No	No		2	Eradiru	Aliba	Rigbo	Catholic	No	Yes	Yes	Yes	Yes	Yes	2016-06-29	2016-07-01	Cow	Hand	No	No	No	No	No	No	No	No	No	No	No	No	No	No
115	Case			2017-08-25			45	Primary	Male	17	Yes	No	Yes	No	No	No	No	No	No		14	Waranga	Aliba	Rigbo	Protestant	Yes	Yes	Yes	Yes	Yes	Yes	2017-07-14	2017-07-17	Cow	Hand	No	No	No	No	No	No	No	No	No	No	No	No	No	No
153	Case	3.04438	31.4254	2017-08-23			46	Primary	Male	46	No	No	No	No	No	No	No	No	No	Butcher	2	Eradiru	Aliba	Rigbo	Muslim	No	Yes	Yes	Yes	Yes	Yes	2016-10-17	2016-10-18	Cow	Hand	No	No	No	No	No	No	No	No	No	No	No	No	No	No
163	Case	3.10825	31.4305	2017-08-30			47	Secondary	Male	32	Yes	No	Yes	No	No	No	No	No	No		9	Mvenga	Kwili	Rigbo	Catholic	No	Yes	Yes	Yes	Yes	Yes	2016-02-13	2016-02-20	Cow	Hand	No	No	No	No	No	No	No	No	No	No	No	No	No	No
171	Case			2017-08-30			48	Primary	Male	46	Yes	No	No	No	No	No	No	No	No		9	Mvenga	Kwili	Rigbo	Catholic	No	Yes	Yes	Yes	Yes	Yes	2017-02-18	2017-02-20	Cow	Hand	No	No	No	No	No	No	No	No	No	No	No	No	No	Yes
176	Case	3.06952	31.4483	2017-08-23			49	Primary	Male	38	Yes	No	No	No	Yes	No	No	No	No	Cattlekeeper	14	Waranga	Aliba	Rigbo	Protestant	No	Yes	Yes	Yes	Yes	No	2017-03-26	2017-03-28	Cow	Hand	No	No	No	No	No	No	No	No	No	No	No	No	No	No
177	Case						50	Primary	Male	27	Yes	No	Yes	No	No	No	No	No	No		4	Fundo	Aliba	Rigbo	Catholic	Yes	Yes	Yes	Yes	Yes	Yes	2016-11-18	2016-11-20	Cow	Leg	No	No	No	No	No	No	No	No	No	No	No	No	No	No
195	Case	2.97766	31.3878	2017-06-13			51	Primary	Male	33	No	Yes	No	No	No	No	No	No	No		8	Lukudu	Eramva	Rhinocamp	Catholic	No	Yes	Yes	Yes	Yes	Yes	2017-05-11	2017-05-13	Cow	Back	No	No	No	No	No	No	No	No	No	Yes	No	No	No	Yes
185	Case	2.97613	31.3859	2017-06-12			51	Primary	Male	36	Yes	No	Yes	No	No	No	No	No	No		16	Ledriva	Eramva	Rhinocamp	Catholic	No	Yes	Yes	Yes	Yes	Yes	2017-05-11	2017-05-14	Cow	Back	Yes	No	No	No	No	No	No	Yes	Yes	No	No	No	No	No
186	Case	3.0222	31.3709	2017-06-13			52	None	Male	36	Yes	No	No	No	No	No	No	No	No		13	Walope	Luba	Rigbo	Catholic	No	Yes	Yes	No	Yes	Yes	2017-02-19	2017-02-20	Cow	Hand	No	No	No	No	No	No	No	No	No	No	No	No	No	No
187	Case	3.0222	31.3709	2017-06-13			52	Primary	Male	6	No	Yes	No	No	No	No	No	No	No		13	Walope	Luba	Rigbo	Catholic	No	Yes	Yes	Yes	Yes	Yes	2017-04-30	2017-05-03	Goat	Cheek	No	No	No	No	No	Yes	No	No	No	No	No	No	No	No
188	Case	3.0222	31.3709	2017-06-13			52	Primary	Male	10	No	Yes	No	No	No	No	No	No	No		13	Walope	Luba	Rigbo	Catholic	No	Yes	Yes	No	Yes	Yes	2017-04-30	2017-05-03	Goat	Chest	No	No	No	No	No	No	No	No	No	No	No	No	No	No
193	Case	3.00277	31.4017	2017-06-13			53	None	Male	1	No	No	No	No	No	No	No	No	No	Baby	6	Kololo	Luba	Rigbo	Catholic	No	Yes	Yes	Yes	Yes	Yes	2017-05-01	2017-05-04	Cow	Cheek	No	No	No	No	No	No	No	No	No	No	No	No	No	Yes
194	Case	3.0006	31.4145	2017-06-13			53	Primary	Male	10	No	Yes	No	No	No	No	No	No	No		10	Nagbulu	Luba	Rigbo		No	Yes	Yes	No	Yes	Yes	2017-05-01	2017-05-06	Cow	Back	No	No	No	No	No	No	No	No	No	No	No	No	No	No
67	Control			2017-08-30				Primary	Male	25	Yes	No	Yes	No	No	No	No	No	No		1	Bura	Kwili	Rigbo	Catholic	No	No	No	No	No	No					No	No	No	No	No	No	No	No	No	No	No	No	No	No
83	Control			2017-08-28				Primary	Male	32	Yes	No	No	No	No	No	No	No	No		1	Bura	Aliba	Rigbo	Catholic	No	No	No	No	No	No					No	No	No	No	No	No	No	No	No	No	No	No	No	No
121	Control			2017-08-28				Primary	Male	13	Yes	Yes	No	No	No	No	No	No	No		1	Foria	Aliba	Rigbo	Catholic	No	No	No	No	No	No					No	No	No	No	No	No	No	No	No	No	No	No	No	No
128	Control			2017-08-27				Primary	Male	28	Yes	No	No	No	No	No	No	No	No		1	Foria	Aliba	Rigbo	Catholic	No	No	No	No	No	No					No	No	No	No	No	No	No	No	No	No	No	No	No	No
129	Control			2017-08-27				Tertiary	Male	35	Yes	No	No	No	No	No	No	No	No	Parish Chief	1	Foria	Aliba	Rigbo	Catholic	No	No	No	No	No	No					No	No	No	No	No	No	No	No	No	No	No	No	No	No
130	Control			2017-08-27				Secondary	Male	29	No	No	No	No	No	No	No	No	No	Red cross worker	1	Foria	Aliba	Rigbo	Catholic	No	No	No	No	No	No					No	No	No	No	No	No	No	No	No	No	No	No	No	No
20	Control			2017-08-28				Primary	Male	55	Yes	No	No	No	No	No	No	No	No		2	Eradiru	Aliba	Rigbo	Catholic	No	No	No	No	No	No					No	No	No	No	No	No	No	No	No	No	No	No	No	No
31	Control			2017-08-28				Secondary	Male	26	Yes	No	Yes	No	No	No	No	No	No		2	Eradiru	Aliba	Rigbo	Catholic	No	No	No	No	No	No					No	No	No	No	No	No	No	No	No	No	No	No	No	No
62	Control			2017-08-27				Primary	Male	16	Yes	No	Yes	No	No	No	No	No	No		2	Eradiru	Aliba	Rigbo	Catholic	No	No	No	No	No	No					No	No	No	No	No	No	No	No	No	No	No	No	No	No
63	Control			2017-08-27				Primary	Male	19	No	No	Yes	No	No	No	No	No	No		2	Eradiru	Aliba	Rigbo	Catholic	No	No	No	No	No	No					No	No	No	No	No	No	No	No	No	No	No	No	No	No
64	Control			2017-08-27				Tertiary	Male	22	No	Yes	No	No	No	No	No	No	No		2	Eradiru	Aliba	Rigbo	Catholic	No	No	No	No	No	No					No	No	No	No	No	No	No	No	No	No	No	No	No	No
65	Control			2017-08-27				Secondary	Male	34	Yes	No	No	No	No	No	No	No	No		2	Eradiru	Aliba	Rigbo	Catholic	No	No	No	No	No	No					No	No	No	No	No	No	No	No	No	No	No	No	No	No
68	Control			2017-08-27				Primary	Male	48	Yes	No	No	No	No	No	No	No	No		2	Eradiru	Aliba	Rigbo	Catholic	No	No	No	No	No	No					No	No	No	No	No	No	No	No	No	No	No	No	No	No
69	Control			2017-09-27				Primary	Male	33	Yes	No	No	No	No	No	No	No	No		2	Eradiru	Aliba	Rigbo	Catholic	No	No	No	No	No	No					No	No	No	No	No	No	No	No	No	No	No	No	No	No
90	Control			2017-08-27				Tertiary	Male	26	No	No	No	No	No	No	No	No	No	Volunteer	2	Eradiru	Aliba	Rigbo	Catholic	No	No	No	No	No	No					No	No	No	No	No	No	No	No	No	No	No	No	No	No
126	Control			2017-08-27				Primary	Male	32	Yes	No	No	No	No	No	No	No	No		2	Eradiru	Aliba	Rigbo	Catholic	No	No	No	No	No	No					No	No	No	No	No	No	No	No	No	No	No	No	No	No
13	Control							Primary	Male	26	Yes	No	Yes	No	No	No	No	No	No		3	Foria	Aliba	Rigbo	Catholic	No	No	No	No	No	No					No	No	No	No	No	No	No	No	No	No	No	No	No	No
14	Control			2017-08-27				None	Male	30	Yes	No	Yes	No	No	No	No	No	No		3	Foria	Aliba	Rigbo	Catholic	No	No	No	No	No	No					No	No	No	No	No	No	No	No	No	No	No	No	No	No
15	Control							Primary	Male	16	No	Yes	No	No	No	No	No	No	No		3	Foria	Aliba	Rigbo	Catholic	No	No	No	No	No	No					No	No	No	No	No	No	No	No	No	No	No	No	No	No
19	Control			2017-08-28				Primary	Male	42	Yes	No	Yes	No	No	No	No	No	No		3	Foria	Aliba	Rigbo	Catholic	No	No	No	No	No	No					No	No	No	No	No	No	No	No	No	No	No	No	No	No
21	Control			2017-08-28				Secondary	Male	65	Yes	No	No	No	No	No	No	No	No	LC1 Chairman	3	Foria	Aliba	Rigbo	Catholic	No	No	No	No	No	No					No	No	No	No	No	No	No	No	No	No	No	No	No	No
22	Control			2017-08-28				Primary	Male	18	No	Yes	No	No	No	No	No	No	No		3	Foria	Aliba	Rigbo	Catholic	No	No	No	No	No	No					No	No	No	No	No	No	No	No	No	No	No	No	No	No
23	Control							Primary	Male	50	Yes	No	Yes	No	No	No	No	No	No		3	Foria	Aliba	Rigbo	Catholic	No	No	No	No	No	No					No	No	No	No	No	No	No	No	No	No	No	No	No	No
24	Control			2017-08-27				Tertiary	Male	70	No	No	No	No	No	Yes	No	No	No		3	Foria	Aliba	Rigbo	Catholic	No	No	No	No	No	No					No	No	No	No	No	No	No	No	No	No	No	No	No	No
25	Control			2017-08-27				Primary	Male	41	Yes	No	Yes	No	No	No	No	No	No		3	Foria	Aliba	Rigbo	Catholic	No	No	No	No	No	No					No	No	No	No	No	No	No	No	No	No	No	No	No	No
28	Control			2017-08-28				Primary	Male	13	No	Yes	No	No	No	No	No	No	No		3	Foria	Aliba	Rigbo	Catholic	No	No	No	No	No	No					No	No	No	No	No	No	No	No	No	No	No	No	No	No
29	Control			2017-08-28				Primary	Male	9	No	Yes	No	No	No	No	No	No	No		3	Foria	Aliba	Rigbo	Catholic	No	No	No	No	No	No					No	No	No	No	No	No	No	No	No	No	No	No	No	No
30	Control			2017-08-28				Primary	Male	8	No	Yes	No	No	No	No	No	No	No		3	Foria	Aliba	Rigbo	Catholic	No	No	No	No	No	No					No	No	No	No	No	No	No	No	No	No	No	No	No	No
39	Control			2017-08-28				Tertiary	Male	22	No	No	No	No	No	No	Yes	No	No		3	Foria	Aliba	Rigbo	Catholic	No	No	No	No	No	No					No	No	No	No	No	No	No	No	No	No	No	No	No	No
40	Control			2017-08-28				Primary	Female	24	Yes	No	No	No	No	No	No	No	No		3	Foria	Aliba	Rigbo	Catholic	No	No	No	No	No	No					No	No	No	No	No	No	No	No	No	No	No	No	No	No
41	Control			2017-08-28				Primary	Male	28	Yes	No	Yes	No	No	No	No	No	No		3	Foria	Aliba	Rigbo	Catholic	No	No	No	No	No	No					No	No	No	No	No	No	No	No	No	No	No	No	No	No
42	Control			2017-08-28				Primary	Male	52	Yes	No	Yes	No	No	No	No	No	No		3	Foria	Aliba	Rigbo	Catholic	No	No	No	No	No	No					No	No	No	No	No	No	No	No	No	No	No	No	No	No
43	Control			2017-08-28				Primary	Male	53	Yes	No	No	No	No	No	No	No	No		3	Foria	Aliba	Rigbo	Catholic	No	No	No	No	No	No					No	No	No	No	No	No	No	No	No	No	No	No	No	No
44	Control			2017-08-28				Primary	Male	14	No	Yes	No	No	No	No	No	No	No		3	Foria	Aliba	Rigbo	Catholic	No	No	No	No	No	No					No	No	No	No	No	No	No	No	No	No	No	No	No	No
45	Control			2017-08-28				Secondary	Male	40	Yes	No	Yes	No	No	No	No	No	No		3	Foria	Aliba	Rigbo	Catholic	No	No	No	No	No	No					No	No	No	No	No	No	No	No	No	No	No	No	No	No
51	Control			2017-08-28				Primary	Male	13	Yes	Yes	No	No	No	No	No	No	No		3	Foria	Aliba	Rigbo	Catholic	No	No	No	No	No	No					No	No	No	No	No	No	No	No	No	No	No	No	No	No
53	Control			2017-08-28				Primary	Male	70	Yes	No	No	No	No	No	No	No	No		3	Foria	Aliba	Rigbo	Catholic	No	No	No	No	No	No					No	No	No	No	No	No	No	No	No	No	No	No	No	No
55	Control			2017-08-27				Primary	Male	28	Yes	No	Yes	No	No	No	No	No	No		3	Foria	Aliba	Rigbo	Catholic	No	No	No	No	No	No					No	No	No	No	No	No	No	No	No	No	No	No	No	No
56	Control			2017-08-28				Primary	Male	17	Yes	Yes	Yes	No	No	No	No	No	No		3	Foria	Aliba	Rigbo	Catholic	No	No	No	No	No	No					No	No	No	No	No	No	No	No	No	No	No	No	No	No
58	Control			2017-08-27				Primary	Male	50	Yes	No	No	No	No	No	No	No	No	Herdsman	3	Foria	Aliba	Rigbo	Catholic	No	No	No	No	No	No					No	No	No	No	No	No	No	No	No	No	No	No	No	No
59	Control			2017-08-27				Primary	Male	25	Yes	No	Yes	No	No	No	No	No	No		3	Foria	Aliba	Rigbo	Catholic	No	No	No	No	No	No					No	No	No	No	No	No	No	No	No	No	No	No	No	No
77	Control			2017-08-27				Primary	Male	32	Yes	No	Yes	No	No	No	No	No	No		3	Foria	Aliba	Rigbo	Catholic	No	No	No	No	No	No					No	No	No	No	No	No	No	No	No	No	No	No	No	No
91	Control			2017-08-27				Secondary	Male	17	No	Yes	No	No	No	No	No	No	No		3	Foria	Aliba	Rigbo	Catholic	No	No	No	No	No	No					No	No	No	No	No	No	No	No	No	No	No	No	No	No
92	Control			2017-08-27				Secondary	Male	32	Yes	No	Yes	No	No	No	No	No	No		3	Foria	Aliba	Rigbo	Catholic	No	No	No	No	No	No					No	No	No	No	No	No	No	No	No	No	No	No	No	No
95	Control			2017-08-27				Primary	Male	28	Yes	No	Yes	No	No	No	No	No	No		3	Foria	Aliba	Rigbo	Muslim	No	No	No	No	No	No					No	No	No	No	No	No	No	No	No	No	No	No	No	No
96	Control			2017-08-27				Primary	Male	22	Yes	No	Yes	No	No	No	No	No	No		3	Foria	Aliba	Rigbo	Catholic	No	No	No	No	No	No					No	No	No	No	No	No	No	No	No	No	No	No	No	No
105	Control			2017-08-27				Primary	Male	37	Yes	No	Yes	No	No	No	No	No	No		3	Foria	Aliba	Rigbo	Catholic	No	No	No	No	No	No					No	No	No	No	No	No	No	No	No	No	No	No	No	No
106	Control			2017-08-27				Primary	Male	42	Yes	No	Yes	No	No	No	No	No	No		3	Foria	Aliba	Rigbo	Catholic	No	No	No	No	No	No					No	No	No	No	No	No	No	No	No	No	No	No	No	No
7	Control							Primary	Male	18	Yes	No	Yes	No	No	No	No	No	No		4	Fundo	Aliba	Rigbo	Muslim	No	No	No	No	No	No					No	No	No	No	No	No	No	No	No	No	No	No	No	No
46	Control			2017-08-28				Primary	Male	32	Yes	No	Yes	No	No	No	No	No	No		4	Fundo	Aliba	Rigbo	Muslim	No	No	No	No	No	No					No	No	No	No	No	No	No	No	No	No	No	No	No	No
47	Control			2017-08-28				Primary	Male	27	No	No	Yes	No	No	No	Yes	No	No		4	Fundo	Aliba	Rigbo	Protestant	No	No	No	No	No	No					No	No	No	No	No	No	No	No	No	No	No	No	No	No
48	Control			2017-08-28				Primary	Male	18	Yes	No	Yes	No	No	No	No	No	No		4	Fundo	Aliba	Rigbo	Muslim	No	No	No	No	No	No					No	No	No	No	No	No	No	No	No	No	No	No	No	No
49	Control			2017-08-28				Primary	Male	44	Yes	No	No	No	No	No	No	No	No		4	Fundo	Aliba	Rigbo	Protestant	No	No	No	No	No	No					No	No	No	No	No	No	No	No	No	No	No	No	No	No
50	Control			2017-08-26				Secondary	Male	45	Yes	No	Yes	No	No	No	No	No	No		4	Fundo	Aliba	Rigbo	Catholic	No	No	No	No	No	No					No	No	No	No	No	No	No	No	No	No	No	No	No	No
78	Control			2017-08-28				Secondary	Male	34	Yes	No	Yes	No	No	No	No	No	No		4	Fundo	Aliba	Rigbo	Catholic	No	No	No	No	No	No					No	No	No	No	No	No	No	No	No	No	No	No	No	No
79	Control			2017-08-28				Primary	Male	30	Yes	No	Yes	No	No	No	No	No	No		4	Fundo	Aliba	Rigbo	Catholic	No	No	No	No	No	No					No	No	No	No	No	No	No	No	No	No	No	No	No	No
80	Control			2017-08-28				Primary	Male	25	Yes	No	Yes	No	No	No	No	No	No		4	Fundo	Aliba	Rigbo	Catholic	No	No	No	No	No	No					No	No	No	No	No	No	No	No	No	No	No	No	No	No
81	Control			2017-08-28				Primary	Male	25	Yes	No	Yes	No	No	No	No	No	No		4	Fundo	Aliba	Rigbo	Catholic	No	No	No	No	No	No					No	No	No	No	No	No	No	No	No	No	No	No	No	No
82	Control			2017-08-28				Secondary	Male	45	No	No	No	No	Yes	No	No	No	No		4	Fundo	Aliba	Rigbo	Muslim	No	No	No	No	No	No					No	No	No	No	No	No	No	No	No	No	No	No	No	No
88	Control			2017-08-26				Secondary	Male	27	Yes	No	Yes	No	No	No	No	No	No		4	Fundo	Aliba	Rigbo	Catholic	No	No	No	No	No	No					No	No	No	No	No	No	No	No	No	No	No	No	No	No
89	Control			2017-08-26				Secondary	Male	14	Yes	No	No	No	No	No	No	No	No		4	Fundo	Aliba	Rigbo	Catholic	No	No	No	No	No	No					No	No	No	No	No	No	No	No	No	No	No	No	No	No
94	Control			2017-08-28				Primary	Male	29	Yes	No	Yes	Yes	No	No	No	No	No		4	Fundo	Aliba	Rigbo	Catholic	No	No	No	No	No	No					No	No	No	No	No	No	No	No	No	No	No	No	No	No
100	Control			2017-08-28				Primary	Male	27	Yes	No	Yes	No	No	No	No	No	No		4	Fundo	Aliba	Rigbo	Muslim	No	No	No	No	No	No					No	No	No	No	No	No	No	No	No	No	No	No	No	No
101	Control			2017-08-28				Primary	Male	36	Yes	No	Yes	No	No	No	No	No	No		4	Fundo	Aliba	Rigbo	Catholic	No	No	No	No	No	No					No	No	No	No	No	No	No	No	No	No	No	No	No	No
102	Control			2017-08-28				Primary	Male	52	Yes	No	Yes	No	No	No	No	No	No		4	Fundo	Aliba	Rigbo	Catholic	No	No	No	No	No	No					No	No	No	No	No	No	No	No	No	No	No	No	No	No
107	Control			2017-08-28				Primary	Male	45	Yes	No	Yes	No	No	No	No	No	No		4	Fundo	Aliba	Rigbo	Muslim	No	No	No	No	No	No					No	No	No	No	No	No	No	No	No	No	No	No	No	No
108	Control			2017-08-28				Primary	Male	35	Yes	No	Yes	No	Yes	No	No	No	No		4	Fundo	Aliba	Rigbo	Catholic	No	No	No	No	No	No					No	No	No	No	No	No	No	No	No	No	No	No	No	No
109	Control			2017-08-28				Primary	Male	29	Yes	No	Yes	No	No	No	No	No	No		4	Fundo	Aliba	Rigbo	Catholic	No	No	No	No	No	No					No	No	No	No	No	No	No	No	No	No	No	No	No	No
110	Control			2017-08-28				Primary	Male	30	Yes	No	Yes	No	No	No	No	No	No		4	Fundo	Aliba	Rigbo	Catholic	No	No	No	No	No	No					No	No	No	No	No	No	No	No	No	No	No	No	No	No
111	Control			2017-08-28				Primary	Male	55	No	No	No	Yes	No	No	No	No	No		4	Fundo	Aliba	Rigbo	Catholic	No	No	No	No	No	No					No	No	No	No	No	No	No	No	No	No	No	No	No	No
112	Control			2017-08-28				Secondary	Male	34	No	No	No	Yes	No	No	No	No	No		4	Fundo	Aliba	Rigbo	Catholic	No	No	No	No	No	No					No	No	No	No	No	No	No	No	No	No	No	No	No	No
113	Control			2017-08-28				Primary	Male	25	Yes	No	Yes	Yes	No	No	No	No	No		4	Fundo	Aliba	Rigbo	Catholic	No	No	No	No	No	No					No	No	No	No	No	No	No	No	No	No	No	No	No	No
146	Control			2017-08-26				None	Male	60	Yes	No	No	No	No	No	No	No	No		4	Fundo	Aliba	Rigbo	Catholic	No	No	No	No	No	No					No	No	No	No	No	No	No	No	No	No	No	No	No	No
147	Control			2017-08-26				Secondary	Male	43	Yes	No	No	No	No	No	No	No	No		4	Fundo	Aliba	Rigbo	Catholic	No	No	No	No	No	No					No	No	No	No	No	No	No	No	No	No	No	No	No	No
60	Control			2017-08-27				Secondary	Male	32	Yes	No	Yes	No	No	No	No	No	No		5	Kaligo	Odoi	Rigbo	Muslim	No	No	No	No	No	No					No	No	No	No	No	No	No	No	No	No	No	No	No	No
125	Control			2017-08-27				Primary	Male	63	Yes	No	Yes	No	No	No	No	No	No		5	Kaligo	Odoi	Rigbo	Muslim	No	No	No	No	No	No					No	No	No	No	No	No	No	No	No	No	No	No	No	No
204	Control			2017-06-14				None	Female	63	Yes	No	No	No	No	No	No	No	No		6	Kololo	Luba	Rigbo	Catholic	No	No	No	No	No	No					No	No	No	No	No	No	No	No	No	No	No	No	No	No
73	Control			2017-08-30				Primary	Male	12	No	Yes	No	No	No	No	No	No	No		6	Katiku	Ocea	Rigbo	Protestant	No	No	No	No	No	No					No	No	No	No	No	No	No	No	No	No	No	No	No	No
61	Control			2017-08-27				Secondary	Male	26	Yes	No	Yes	No	No	No	No	No	No		7	Lukecsinyongo	Aliba	Rigbo	Catholic	No	No	No	No	No	No					No	No	No	No	No	No	No	No	No	No	No	No	No	No
122	Control			2017-08-26				None	Female	40	Yes	No	Yes	No	No	No	No	No	No		7	Lukecsinyongo	Aliba	Rigbo	Catholic	No	No	No	No	No	No					No	No	No	No	No	No	No	No	No	No	No	No	No	No
132	Control			2017-08-26				Primary	Male	47	Yes	No	No	No	No	No	No	No	No		7	Lukecsinyongo	Aliba	Rigbo	Protestant	No	No	No	No	No	No					No	No	No	No	No	No	No	No	No	No	No	No	No	No
134	Control			2017-08-26				Primary	Female	31	Yes	No	No	No	No	No	No	No	No		7	Lukecsinyongo	Aliba	Rigbo	Catholic	No	No	No	No	No	No					No	No	No	No	No	No	No	No	No	No	No	No	No	No
197	Control			2017-06-14				Primary	Female	53	Yes	No	No	No	No	No	No	No	No		8	Lukudu	Eramva	Rhinocamp	Catholic	No	No	No	No	No	No					No	No	No	No	No	No	No	No	No	No	No	No	No	No
198	Control			2017-06-14				Primary	Female	32	No	No	No	No	No	No	No	No	No	Housewife	8	Lukudu	Eramva	Rhinocamp	Muslim	No	No	No	No	No	No					No	No	No	No	No	No	No	No	No	No	No	No	No	No
199	Control			2017-06-14				Primary	Male	40	Yes	No	No	No	No	No	No	No	No		8	Lukudu	Eramva	Rhinocamp	Muslim	No	No	No	No	No	No					No	No	No	No	No	No	No	No	No	No	No	No	No	No
72	Control			2017-08-30				Primary	Male	35	Yes	No	No	No	No	No	No	Yes	No		8	Ocea	Ocea	Rigbo	Catholic	No	No	No	No	No	No					No	No	No	No	No	No	No	No	No	No	No	No	No	No
75	Control			2017-08-30				Primary	Male	42	Yes	No	No	No	No	No	No	No	No		9	Mvenga	Kwili	Rigbo	Catholic	No	No	No	No	No	No					No	No	No	No	No	No	No	No	No	No	No	No	No	No
87	Control			2017-08-30				Primary	Male	53	Yes	No	No	No	No	No	No	No	No		9	Mvenga	Kwili	Rigbo	Catholic	No	No	No	No	No	No					No	No	No	No	No	No	No	No	No	No	No	No	No	No
131	Control			2017-08-27				Primary	Male	37	Yes	No	Yes	No	No	No	No	No	No		9	Foria	Aliba	Rigbo	Catholic	No	No	No	No	No	No					No	No	No	No	No	No	No	No	No	No	No	No	No	No
151	Control			2017-08-27				Secondary	Male	22	Yes	No	Yes	No	No	No	No	No	No		9	Foria	Aliba	Rigbo	Catholic	No	No	No	No	No	No					No	No	No	No	No	No	No	No	No	No	No	No	No	No
119	Control			2017-08-28				Primary	Male	23	Yes	No	No	No	No	No	No	Yes	No		9	Fundo	Aliba	Rigbo	Catholic	No	No	No	No	No	No					No	No	No	No	No	No	No	No	No	No	No	No	No	No
144	Control			2017-08-26				Secondary	Male	23	Yes	No	No	No	No	No	No	No	No		9	Fundo	Aliba	Rigbo	Catholic	No	No	No	No	No	No					No	No	No	No	No	No	No	No	No	No	No	No	No	No
136	Control			2017-08-26				Secondary	Male	32	Yes	No	Yes	No	No	No	No	No	No	LC1 Chairman	9	Lukecsinyongo	Aliba	Rigbo	Catholic	No	No	No	No	No	No					No	No	No	No	No	No	No	No	No	No	No	No	No	No
148	Control			2017-08-26				Primary	Female	42	Yes	No	No	No	No	No	No	No	No		9	Lukecsinyongo	Aliba	Rigbo	Catholic	No	No	No	No	No	No					No	No	No	No	No	No	No	No	No	No	No	No	No	No
142	Control			2017-08-30				Primary	Male	57	No	No	No	No	No	Yes	No	No	No		9	Mvenga	Kwili	Rigbo	Catholic	No	No	No	No	No	No					No	No	No	No	No	No	No	No	No	No	No	No	No	No
12	Control			2017-08-30				Primary	Male	32	Yes	No	No	No	No	No	No	No	No		9	Odujo	Kwili	Rigbo	Catholic	No	No	No	No	No	No					No	No	No	No	No	No	No	No	No	No	No	No	No	No
140	Control			2017-08-26				Primary	Male	29	Yes	No	Yes	No	No	No	No	No	No		9	Yanga	Aliba	Rigbo	Catholic	No	No	No	No	No	No					No	No	No	No	No	No	No	No	No	No	No	No	No	No
145	Control			2017-08-26				Secondary	Female	18	No	Yes	No	No	No	No	No	No	No		9	Fundo	Aliba	Rigbo	Catholic	No	No	No	No	No	No					No	No	No	No	No	No	No	No	No	No	No	No	No	No
206	Control			2017-06-14				Primary	Male	19	No	Yes	No	No	No	No	No	No	No		10	Nagbulu	Luba	Rigbo	Protestant	No	No	No	No	No	No					No	No	No	No	No	No	No	No	No	No	No	No	No	No
207	Control			2017-06-14				Primary	Male	34	Yes	No	Yes	No	No	No	No	No	No		10	Nagbulu	Luba	Rigbo	Protestant	No	No	No	No	No	No					No	No	No	No	No	No	No	No	No	No	No	No	No	No
8	Control							Primary	Male	60	Yes	No	No	No	No	No	No	No	No		11	Ocea	Ocea	Rigbo	Protestant	No	No	No	No	No	No					No	No	No	No	No	No	No	No	No	No	No	No	No	No
9	Control							Primary	Male	30	Yes	No	No	No	No	No	No	No	No	Butcher	11	Ocea	Ocea	Rigbo	Catholic	No	No	No	No	No	No					No	No	No	No	No	No	No	No	No	No	No	No	No	No
10	Control			2017-08-30				Tertiary	Male	27	No	No	No	No	No	No	No	No	No	Mechanic	11	Ocea	Ocea	Rigbo	Catholic	No	No	No	No	No	No					No	No	No	No	No	No	No	No	No	No	No	No	No	No
11	Control							Primary	Male	28	Yes	No	No	No	No	No	No	No	No	Butcher	11	Ocea	Ocea	Rigbo	Catholic	No	No	No	No	No	No					No	No	No	No	No	No	No	No	No	No	No	No	No	No
18	Control							Secondary	Male	27	No	No	No	No	Yes	No	No	No	No		11	Ocea	Ocea	Rigbo	Catholic	No	No	No	No	No	No					No	No	No	No	No	No	No	No	No	No	No	No	No	No
34	Control			2017-08-30				Secondary	Male	41	Yes	No	No	No	No	No	No	No	No	LC1 Chairman	11	Ocea	Ocea	Rigbo	Protestant	No	No	No	No	No	No					No	No	No	No	No	No	No	No	No	No	No	No	No	No
70	Control			2017-08-30				Primary	Male	27	Yes	No	No	No	No	No	No	No	No		11	Ocea	Ocea	Rigbo	Catholic	No	No	No	No	No	No					No	No	No	No	No	No	No	No	No	No	No	No	No	No
71	Control			2017-08-30				Primary	Male	24	Yes	No	No	No	No	No	No	No	No		11	Ocea	Ocea	Rigbo	Catholic	No	No	No	No	No	No					No	No	No	No	No	No	No	No	No	No	No	No	No	No
143	Control			2017-08-24				Primary	Male	49	Yes	No	No	No	No	No	No	No	No	Watchman	12	Toliova	Bandili	Rhinocamp	Catholic	No	No	No	No	No	No					No	No	No	No	No	No	No	No	No	No	No	No	No	No
192	Control			2017-08-30				Primary	Male	15	Yes	Yes	No	No	No	No	No	No	No		12	Toliova	Bandili	Rhinocamp	Catholic	No	No	No	No	No	No					No	No	No	No	No	No	No	No	No	No	No	No	No	No
200	Control			2017-06-14				Primary	Male	25	No	No	No	No	No	No	No	No	No	Cattlekeeper	13	Walope	Ocea	Rhinocamp		No	No	No	No	No	No					No	No	No	No	No	No	No	No	No	No	No	No	No	No
201	Control			2017-06-14				Primary	Male	24	Yes	No	No	No	No	No	No	No	No		13	Walope	Ocea	Rigbo	Catholic	No	No	No	No	No	No					No	No	No	No	No	No	No	No	No	No	No	No	No	No
202	Control			2017-06-14				Primary	Male	28	Yes	No	No	No	No	No	No	No	No		13	Walope	Ocea	Rigbo	Catholic	No	No	No	No	No	No					No	No	No	No	No	No	No	No	No	No	No	No	No	No
203	Control							Secondary	Female	51	Yes	No	No	No	No	No	No	No	No		13	Walope	Ocea	Rigbo	Catholic	No	No	No	No	No	No					No	No	No	No	No	No	No	No	No	No	No	No	No	No
205	Control			2017-06-14				Primary	Male	40	Yes	No	No	No	No	No	No	No	No		13	Walope	Ocea	Rigbo	Muslim	No	No	No	No	No	No					No	No	No	No	No	No	No	No	No	No	No	No	No	No
86	Control			2017-08-30				Primary	Male	19	Yes	No	No	No	Yes	No	No	No	No		13	Ocea	Ocea	Rigbo	Protestant	No	No	No	No	No	No					No	No	No	No	No	No	No	No	No	No	No	No	No	No
139	Control			2017-08-26				Primary	Male	35	Yes	No	Yes	No	No	No	No	No	No		14	Yanga	Aliba	Rigbo	Catholic	No	No	No	No	No	No					No	No	No	No	No	No	No	No	No	No	No	No	No	No
4	Control							Primary	Male	15	No	Yes	No	No	No	No	No	No	No		14	Waranga	Aliba	Rigbo	Catholic	No	No	No	No	No	No					No	No	No	No	No	No	No	No	No	No	No	No	No	No
5	Control							Primary	Male	10	No	Yes	No	No	No	No	No	No	No		14	Waranga	Aliba	Rigbo	Catholic	No	No	No	No	No	No					No	No	No	No	No	No	No	No	No	No	No	No	No	No
6	Control							Primary	Male	19	Yes	No	Yes	No	No	No	No	No	No		14	Waranga	Aliba	Rigbo	Catholic	No	No	No	No	No	No					No	No	No	No	No	No	No	No	No	No	No	No	No	No
103	Control			2017-08-28				Primary	Male	21	Yes	No	Yes	No	No	No	No	No	No		14	Waranga	Aliba	Rigbo	Muslim	No	No	No	No	No	No					No	No	No	No	No	No	No	No	No	No	No	No	No	No
104	Control			2017-08-28				Primary	Male	35	Yes	No	Yes	No	No	No	No	No	No		14	Waranga	Aliba	Rigbo	Catholic	No	No	No	No	No	No					No	No	No	No	No	No	No	No	No	No	No	No	No	No
114	Control			2017-08-28				Primary	Male	25	Yes	No	Yes	No	No	No	No	No	No		14	Waranga	Aliba	Rigbo	Catholic	No	No	No	No	No	No					No	No	No	No	No	No	No	No	No	No	No	No	No	No
141	Control			2017-08-26				Primary	Male	48	Yes	No	No	No	No	No	No	No	No		14	Yanga	Aliba	Rigbo	Catholic	No	No	No	No	No	No					No	No	No	No	No	No	No	No	No	No	No	No	No	No
93	Control			2017-08-26				Primary	Male	72	Yes	No	No	No	No	No	No	No	No		15	Yanga	Aliba	Rigbo	Catholic	No	No	No	No	No	No					No	No	No	No	No	No	No	No	No	No	No	No	No	No
123	Control			2017-09-26				Primary	Male	25	Yes	No	Yes	No	No	No	No	No	No		15	Yanga	Aliba	Rigbo	Catholic	No	No	No	No	No	No					No	No	No	No	No	No	No	No	No	No	No	No	No	No
124	Control			2017-08-26				None	Female	28	Yes	No	No	No	No	No	No	No	No		15	Yanga	Aliba	Rigbo	Catholic	No	No	No	No	No	No					No	No	No	No	No	No	No	No	No	No	No	No	No	No
135	Control			2017-08-26				Primary	Male	21	Yes	No	Yes	No	No	No	No	No	No		15	Yanga	Aliba	Rigbo	Catholic	No	No	No	No	No	No					No	No	No	No	No	No	No	No	No	No	No	No	No	No
137	Control			2017-08-26				Primary	Male	37	Yes	No	Yes	No	No	No	No	No	No		15	Yanga	Aliba	Rigbo	Catholic	No	No	No	No	No	No					No	No	No	No	No	No	No	No	No	No	No	No	No	No
138	Control			2017-08-26				Primary	Male	38	Yes	No	Yes	No	No	No	No	No	No		15	Yanga	Aliba	Rigbo	Catholic	No	No	No	No	No	No					No	No	No	No	No	No	No	No	No	No	No	No	No	No
76	Control			2017-08-30				Primary	Male	40	Yes	No	No	No	No	No	No	No	No		16	Toliova	Bandili	Rhinocamp	Catholic	No	No	No	No	No	No					No	No	No	No	No	No	No	No	No	No	No	No	No	No
127	Control			2017-08-27				Primary	Male	28	Yes	No	No	No	Yes	No	No	No	No		16	Eradiru	Aliba	Rigbo	Catholic	No	No	No	No	No	No					No	No	No	No	No	No	No	No	No	No	No	No	No	No
133	Control			2017-08-27				Secondary	Male	35	No	No	No	No	Yes	No	No	No	No		16	Eradiru	Aliba	Rigbo	Catholic	No	No	No	No	No	No					No	No	No	No	No	No	No	No	No	No	No	No	No	No
152	Control			2017-08-27				Secondary	Male	47	Yes	No	No	No	No	No	No	No	No		16	Foria	Aliba	Rigbo	Muslim	No	No	No	No	No	No					No	No	No	No	No	No	No	No	No	No	No	No	No	No
84	Control			2017-08-28				Primary	Male	28	Yes	No	No	No	No	No	No	No	No		17	Okpotani	Kwili	Rigbo	Catholic	No	No	No	No	No	No					No	No	No	No	No	No	No	No	No	No	No	No	No	No
120	Control			2017-08-30				Primary	Male	36	Yes	No	No	No	No	No	No	No	No		17	Okpotani	Kwili	Rigbo	Catholic	No	No	No	No	No	No					No	No	No	No	No	No	No	No	No	No	No	No	No	No
[truncated: 43 more columns]

## Sheet: Hypothesis
UniqueKey	Diseasestatus	HomecoordinatesN	HomecoordinatesE	InterviewDate	AnimalcoordinatesN	AnimalcoordinatesE	Stratum	FNAME	LNAME	Educationlevel	Gender	Age	Farmer	PupilStudent	Fisherman	Fishseller	Businessman	Teacher	Builder	Shopkeeper	Reverand	Otherspecify	unmatched	Village	Parish	Subcounty	Religion	Pain	Skinlesion	Edema	Swollenlymphnodes	Blackeschar	Itching	Dateofanimaldeath	Dateofsymptomonset	Deadanimal	Lesionsite	Acuterespiratorydistress	Chestpain	Coughingblood	Headache	Alteredmentalstatus	Cough	Convulsions	Neckpainstiffness	Difficultbreathing	Throatpain	Photophobia	Coma
175	Case	3.11139	31.4293	42977	3.11059	31.4281	38	Candiga	David	Primary	Male	25	Yes	No	Yes	No	No	No	No	No	No		1	Bura	Kwili	Rigbo	Catholic	Yes	Yes	Yes	Yes	Yes	Yes	42456	42463	Cow	Hand	No	Yes	No	No	No	No	No	No	No	No	No	No
149	Case	3.11015	31.4256	42977	3.11082	31.4241	39	Lumura	Charles	Primary	Male	30	Yes	No	Yes	No	No	No	No	No	No		1	Bura	Kwili	Rigbo	Catholic	No	Yes	Yes	Yes	Yes	Yes	42536	42537	Cow	Hand	No	No	No	Yes	No	No	No	No	No	No	No	No
162	Case	3.07097	31.2789	42977	3.11427	31.4209	42	Aniku	Charles	Primary	Male	32	Yes	No	No	No	No	No	No	No	No		1	Bura	Kwili	Rigbo	Catholic	No	Yes	Yes	Yes	Yes	Yes	42433	42437	Cow	Hand	No	No	No	No	No	No	No	No	No	No	No	No
3	Case	3.04772	31.4268		3.04783	31.4267	2	Steven	Ajai	Primary	Male	62	Yes	No	No	No	No	No	No	No	No		2	Eradiru	Aliba	Rigbo	Catholic	No	Yes	Yes	Yes	Yes	Yes	42447	42448	Cow	Hand	No	No	No	No	No	No	No	No	No	No	No	No
16	Case	3.04759	31.4269	42974	3.05468	31.4338	17	Aziku Lenon	Ajai	Primary	Male	33	Yes	No	No	No	No	No	No	No	No		2	Eradiru	Aliba	Rigbo	Catholic	No	Yes	Yes	Yes	Yes	Yes	42468	42473	Cow	Hand	No	No	No	No	No	No	No	No	No	No	No	No
166	Case	3.04738	31.4281	42970	3.05615	31.4337	19	Obema	Richard	Secondary	Male	29	Yes	No	Yes	No	No	No	No	No	No		2	Eradiru	Aliba	Rigbo	Catholic	No	Yes	Yes	Yes	Yes	Yes	42278	42293	Cow	Hand	No	No	No	No	No	No	No	No	No	No	No	No
27	Case	3.04943	31.4248	42975			44	Acema	Benard	Primary	Male	38	Yes	No	No	No	No	No	No	No	No		2	Eradiru	Aliba	Rigbo	Catholic	No	Yes	Yes	Yes	Yes	Yes	42550	42552	Cow	Hand	No	No	No	No	No	No	No	No	No	No	No	No
153	Case	3.04438	31.4254	42970			46	Kakura	Kasim	Primary	Male	46	No	No	No	No	No	No	No	No	No	Butcher	2	Eradiru	Aliba	Rigbo	Muslim	No	Yes	Yes	Yes	Yes	Yes	42660	42661	Cow	Hand	No	No	No	No	No	No	No	No	No	No	No	No
117	Case	3.05268	31.4311	42973	3.05704	31.4381	21	Dralega	Charles	Secondary	Male	25	Yes	No	No	No	No	No	No	No	No		3	Foria	Aliba	Rigbo	Catholic	No	Yes	Yes	Yes	Yes	Yes	42701	42706	Cow	Hand	No	No	No	No	No	No	No	No	No	No	No	No
99	Case	3.05062	31.4295	42975	3.04783	31.4345	3	Brian	Oshuta	Primary	Male	9	No	Yes	No	No	No	No	No	No	No		3	Foria	Aliba	Rigbo		No	Yes	Yes	Yes	Yes	Yes	42516	42518	Cow	Hand	No	No	No	Yes	No	No	No	No	No	No	No	No
165	Case	3.04791	31.4299	42970	3.04789	31.4296	4	Asindu	William Virano	Primary	Male	20	Yes	No	No	No	No	No	No	No	No		3	Foria	Aliba	Rigbo	Catholic	No	Yes	Yes	Yes	Yes	Yes	42904	42907	Goat	Hand	No	No	No	No	No	No	No	No	No	No	No	No
37	Case	3.04856	31.4294	42975	3.04887	31.4293	5	Mambo Candiga	Joseph	Primary	Male	27	Yes	No	No	No	No	No	No	No	No		3	Foria	Aliba	Rigbo	Catholic	No	Yes	Yes	Yes	Yes	Yes	42446	42453	Cow	Hand	No	No	No	No	No	No	No	No	No	No	No	No
32	Case	3.0494	31.4295	42975	3.04905	31.4292	6	Ayema	Silva	Primary	Male	12	No	Yes	No	No	No	No	No	No	No		3	Foria	Aliba	Rigbo	Catholic	Yes	Yes	Yes	Yes	Yes	Yes	42866	42873	Cow	Hand	No	No	No	Yes	No	No	No	No	No	No	No	No
33	Case	3.04946	31.4293	42975	3.04905	31.4292	6	Atilio	Obamile	Primary	Male	52	Yes	No	Yes	No	No	No	No	No	No		3	Foria	Aliba	Rigbo	Catholic	No	Yes	Yes	Yes	Yes	Yes	42504	42506	Cow	Hand	No	No	No	No	No	No	No	No	No	No	No	No
38	Case	3.04995	31.4281	42975	3.04948	31.4287	7	Antazia	Bunia	Primary	Female	52	Yes	No	No	No	No	No	No	No	No		3	Foria	Aliba	Rigbo		Yes	Yes	Yes	Yes	Yes	Yes	42477	42482	Cow	Hand	No	No	No	No	No	No	No	No	No	No	No	No
180	Case	3.05066	31.4265	42974	3.05097	31.4266	9	Onjiku	Chirilo	Primary	Male	43	Yes	No	Yes	No	No	No	No	No	No		3	Foria	Aliba	Rigbo		No	Yes	Yes	Yes	Yes	Yes	42456	42459	Cow	Hand	No	No	No	No	No	No	No	No	No	No	No	No
97	Case	3.05098	31.4275	42973	3.05124	31.4277	10	Lagu	Richard	Secondary	Male	40	No	No	No	No	No	Yes	No	No	No		3	Foria	Aliba	Rigbo	Catholic	Yes	Yes	Yes	Yes	Yes	Yes	42462	42463	Cow	Hand	No	No	No	No	No	No	No	No	No	No	No	No
150	Case	3.05199	31.432	42974	3.05179	31.4335	12	Arubaku	Alvendo	Primary	Male	21	Yes	No	Yes	No	No	No	No	No	No		3	Foria	Aliba	Rigbo	Catholic	Yes	Yes	Yes	Yes	Yes	Yes	42483	42485	Cow	Hand	No	No	No	Yes	No	No	No	No	No	No	No	No
164	Case	3.0513	31.4304	42972	3.05208	31.4306	13	Abamile	Zakayo	Primary	Male	42	Yes	No	Yes	No	No	No	No	No	No		3	Foria	Aliba	Rigbo	Catholic	No	Yes	Yes	Yes	Yes	Yes	42485	42486	Cow	Hand	No	No	No	No	No	No	No	No	No	No	No	No
1	Case	3.05434	31.428	42974	3.05215	31.4274	14	Adaku	Alfred	Primary	Male	30	Yes	No	Yes	No	No	No	No	No	No		3	Foria	Aliba	Rigbo	Catholic	No	Yes	Yes	Yes	Yes	Yes	42468	42470	Cow	Hand	No	No	No	No	No	No	No	No	No	No	No	No
98	Case	3.05312	31.429	42970	3.05362	31.4293	15	Abima	Robert	Primary	Male	32	Yes	No	No	No	No	No	No	No	No	Carpenter	3	Foria	Aliba	Rigbo		Yes	Yes	Yes	Yes	Yes	Yes	42472	42472	Cow	Hand	No	No	No	No	No	No	No	No	No	No	No	No
179	Case	3.05388	31.4284	42974	3.05371	31.4287	16	Origa Atiku	Robert	None	Male	44	Yes	No	Yes	No	No	No	No	No	No		3	Foria	Aliba	Rigbo	Catholic	Yes	Yes	Yes	Yes	Yes	Yes	42441	42442	Cow	Hand	No	No	No	No	No	No	No	No	No	No	No	No
178	Case	3.05199	31.432	42974	3.05577	31.434	18	Opeli	George	Tertiary	Male	39	No	No	No	No	No	No	Yes	No	No		3	Foria	Aliba	Rigbo		No	Yes	Yes	Yes	Yes	Yes	42096	42098	Cow	Hand	No	No	No	No	No	No	No	No	No	No	No	No
2	Case	3.05194	31.4268	42974	3.05642	31.4251	20	Arua Son	Isaac	Primary	Male	38	Yes	No	Yes	No	No	No	No	No	No		3	Foria	Aliba	Rigbo	Catholic	No	Yes	Yes	Yes	Yes	Yes	42389	42395	Cow	Hand	No	No	No	No	No	No	No	No	No	No	No	No
35	Case	3.07779	31.4549	42975	3.07743	31.4551	28	Waigo	Charles	Primary	Male	38	Yes	No	Yes	No	No	No	No	No	No		4	Fundo	Aliba	Rigbo	Catholic	No	Yes	Yes	Yes	Yes	Yes	42153	42159	Cow	Hand	No	No	No	No	No	No	No	No	No	No	No	No
167	Case	3.07813	31.4548	42972	3.07871	31.4468	29	Ambayo	Alfred	Primary	Male	26	Yes	No	Yes	No	No	No	No	No	No		4	Fundo	Aliba	Rigbo	Catholic	No	Yes	Yes	Yes	Yes	Yes	42726	42729	Cow	Hand	No	Yes	No	No	No	No	No	No	Yes	Yes	No	No
182	Case	3.08005	31.4454	42973	3.0796	31.4465	31	Alule	Jenesio	Primary	Male	57	Yes	No	No	No	No	No	No	No	No		4	Fundo	Aliba	Rigbo	Catholic	Yes	Yes	Yes	Yes	Yes	Yes	42424	42425	Cow	Hand	No	No	No	No	No	No	No	No	No	No	No	No
181	Case	3.0806	31.446	42973	3.07962	31.4465	32	Okuni	Gaspero	Primary	Male	35	Yes	No	Yes	No	No	No	No	No	No		4	Fundo	Aliba	Rigbo	Catholic	Yes	Yes	Yes	Yes	Yes	Yes	42717	42720	Cow	Hand	No	No	No	Yes	No	No	No	No	No	No	No	No
170	Case	3.08028	31.4472	42973	3.07965	31.447	33	Ezamara	George	Primary	Male	54	Yes	No	Yes	No	No	No	No	No	No		4	Fundo	Aliba	Rigbo	Catholic	No	Yes	Yes	No	Yes	No	42443	42457	Cow	Hand	No	No	No	No	No	No	No	No	No	No	No	No
66	Case	3.07997	31.4465	42973	3.07968	31.4465	34	Arike	Samuel	Secondary	Male	26	Yes	No	Yes	No	No	No	No	No	No		4	Fundo	Aliba	Rigbo	Catholic	No	Yes	Yes	Yes	Yes	Yes	42414	42416	Cow	Hand	No	No	No	Yes	No	No	No	No	No	No	No	No
173	Case	3.08082	31.4518	42973	3.08065	31.4515	35	Charles Liugi	Okuku	None	Male	38	No	No	Yes	No	No	No	No	No	No		4	Fundo	Aliba	Rigbo	Catholic	No	Yes	Yes	Yes	Yes	Yes	42740	42743	Cow	Hand	No	No	No	No	No	No	No	No	No	No	No	No
174	Case	3.08082	31.4518	42972	3.08065	31.4515	35	Alezio	Ogeya	Primary	Male	40	Yes	No	Yes	No	No	No	No	No	No		4	Fundo	Aliba	Rigbo	Catholic	Yes	Yes	Yes	Yes	Yes	Yes	42740	42743	Cow	Hand	No	Yes	No	Yes	No	No	No	No	Yes	No	No	No
169	Case	3.08295	31.4444	42973	3.08297	31.4443	36	Antonia	Chuma	Primary	Male	71	Yes	No	Yes	No	No	No	No	No	No		4	Fundo	Aliba	Rigbo	Catholic	No	Yes	Yes	Yes	Yes	Yes	42870	42873	Goat	Hand	No	No	No	No	No	No	No	No	No	No	No	No
17	Case	3.09197	31.4375	42975	3.08828	31.4484	37	Rose	Osutaru	Primary	Female	14	No	Yes	No	No	No	No	No	No	No		4	Fundo	Aliba	Rigbo	Catholic	No	Yes	Yes	Yes	Yes	Yes	42444	42451	Cow	Foot	No	No	No	Yes	No	No	No	No	No	No	No	No
26	Case	3.09197	31.4375	42975	3.08828	31.4484	37	Oconi	Michael	Primary	Male	8	No	Yes	No	No	No	No	No	No	No		4	Fundo	Aliba	Rigbo	Catholic	Yes	Yes	Yes	Yes	Yes	Yes	42444	42444	Cow	Neck	No	No	No	No	No	No	No	No	No	No	No	No
168	Case	3.09311	31.4404	42973	3.08828	31.4484	37	Asiku Francis	Ulutunga	Primary	Male	44	Yes	No	No	No	No	No	No	No	No		4	Fundo	Aliba	Rigbo	Catholic	No	Yes	Yes	Yes	Yes	Yes	42809	42814	Cow	Hand	No	No	No	No	No	No	No	No	No	No	No	No
177	Case						50	Drani	Samuel	Primary	Male	27	Yes	No	Yes	No	No	No	No	No	No		4	Fundo	Aliba	Rigbo	Catholic	Yes	Yes	Yes	Yes	Yes	Yes	42692	42694	Cow	Leg	No	No	No	No	No	No	No	No	No	No	No	No
183	Case	3.03408	31.412	42974	3.03589	31.415	1	Chirilo	Adruvule	Primary	Male	40	Yes	No	Yes	No	No	No	No	No	No		5	Kaligo	Odoi	Rigbo	Catholic	No	Yes	Yes	Yes	Yes	Yes	42192	42197	Cow	Hand	No	No	No	No	No	No	No	No	No	No	No	No
193	Case	3.00277	31.4017	42899			53	Adroagani	Boniface	None	Male	1	No	No	No	No	No	No	No	No	No	Baby	6	Kololo	Luba	Rigbo	Catholic	No	Yes	Yes	Yes	Yes	Yes	42856	42859	Cow	Cheek	No	No	No	No	No	No	No	No	No	No	No	No
[truncated: 45 more columns]

## Sheet: Cases
UniqueKey	Diseasestatus	HomecoordinatesN	HomecoordinatesE	InterviewDate	AnimalcoordinatesN	AnimalcoordinatesE	Stratum	Educationlevel	Gender	Age	Age grp	Farmer	PupilStudent	Fisherman	Fishseller	Businessman	Teacher	Builder	Shopkeeper	Reverand	Otherspecify	unmatched	Village	Parish	Subcounty	Religion	Pain	Skinlesion	Edema	Swollenlymphnodes	Blackeschar	Itching	Dateofanimaldeath	Dateofsymptomonset	Deadanimal	Lesionsite	Acuterespiratorydistress	Chestpain	Coughingblood	Headache	Alteredmentalstatus	Cough	Convulsions	Neckpainstiffness	Difficultbreathing	Throatpain	Photophobia	Coma	Anorexia
175	Case	3.11139	31.4293	42977	3.11059	31.4281	38	Primary	Male	25	20-29	Yes	No	Yes	No	No	No	No	No	No		1	Bura	Kwili	Rigbo	Catholic	Yes	Yes	Yes	Yes	Yes	Yes	2016-03-27	2016-04-03	Cow	Hand	No	Yes	No	No	No	No	No	No	No	No	No	No	No
149	Case	3.11015	31.4256	42977	3.11082	31.4241	39	Primary	Male	30	30-39	Yes	No	Yes	No	No	No	No	No	No		1	Bura	Kwili	Rigbo	Catholic	No	Yes	Yes	Yes	Yes	Yes	2016-06-15	2016-06-16	Cow	Hand	No	No	No	Yes	No	No	No	No	No	No	No	No	No
162	Case	3.07097	31.2789	42977	3.11427	31.4209	42	Primary	Male	32	30-39	Yes	No	No	No	No	No	No	No	No		1	Bura	Kwili	Rigbo	Catholic	No	Yes	Yes	Yes	Yes	Yes	2016-03-04	2016-03-08	Cow	Hand	No	No	No	No	No	No	No	No	No	No	No	No	No
3	Case	3.04772	31.4268		3.04783	31.4267	2	Primary	Male	62	50+	Yes	No	No	No	No	No	No	No	No		2	Eradiru	Aliba	Rigbo	Catholic	No	Yes	Yes	Yes	Yes	Yes	2016-03-18	2016-03-19	Cow	Hand	No	No	No	No	No	No	No	No	No	No	No	No	No
16	Case	3.04759	31.4269	42974	3.05468	31.4338	17	Primary	Male	33	30-39	Yes	No	No	No	No	No	No	No	No		2	Eradiru	Aliba	Rigbo	Catholic	No	Yes	Yes	Yes	Yes	Yes	2016-04-08	2016-04-13	Cow	Hand	No	No	No	No	No	No	No	No	No	No	No	No	No
166	Case	3.04738	31.4281	42970	3.05615	31.4337	19	Secondary	Male	29	20-29	Yes	No	Yes	No	No	No	No	No	No		2	Eradiru	Aliba	Rigbo	Catholic	No	Yes	Yes	Yes	Yes	Yes	2015-10-01	2015-10-16	Cow	Hand	No	No	No	No	No	No	No	No	No	No	No	No	No
27	Case	3.04943	31.4248	42975			44	Primary	Male	38	30-39	Yes	No	No	No	No	No	No	No	No		2	Eradiru	Aliba	Rigbo	Catholic	No	Yes	Yes	Yes	Yes	Yes	2016-06-29	2016-07-01	Cow	Hand	No	No	No	No	No	No	No	No	No	No	No	No	No
153	Case	3.04438	31.4254	42970			46	Primary	Male	46	40-49	No	No	No	No	No	No	No	No	No	Butcher	2	Eradiru	Aliba	Rigbo	Muslim	No	Yes	Yes	Yes	Yes	Yes	2016-10-17	2016-10-18	Cow	Hand	No	No	No	No	No	No	No	No	No	No	No	No	No
117	Case	3.05268	31.4311	42973	3.05704	31.4381	21	Secondary	Male	25	20-29	Yes	No	No	No	No	No	No	No	No		3	Foria	Aliba	Rigbo	Catholic	No	Yes	Yes	Yes	Yes	Yes	2016-11-27	2016-12-02	Cow	Hand	No	No	No	No	No	No	No	No	No	No	No	No	No
99	Case	3.05062	31.4295	42975	3.04783	31.4345	3	Primary	Male	9	<10	No	Yes	No	No	No	No	No	No	No		3	Foria	Aliba	Rigbo		No	Yes	Yes	Yes	Yes	Yes	2016-05-26	2016-05-28	Cow	Hand	No	No	No	Yes	No	No	No	No	No	No	No	No	Yes
165	Case	3.04791	31.4299	42970	3.04789	31.4296	4	Primary	Male	20	20-29	Yes	No	No	No	No	No	No	No	No		3	Foria	Aliba	Rigbo	Catholic	No	Yes	Yes	Yes	Yes	Yes	2017-06-18	2017-06-21	Goat	Hand	No	No	No	No	No	No	No	No	No	No	No	No	No
37	Case	3.04856	31.4294	42975	3.04887	31.4293	5	Primary	Male	27	20-29	Yes	No	No	No	No	No	No	No	No		3	Foria	Aliba	Rigbo	Catholic	No	Yes	Yes	Yes	Yes	Yes	2016-03-17	2016-03-24	Cow	Hand	No	No	No	No	No	No	No	No	No	No	No	No	No
32	Case	3.0494	31.4295	42975	3.04905	31.4292	6	Primary	Male	12	(10-19)	No	Yes	No	No	No	No	No	No	No		3	Foria	Aliba	Rigbo	Catholic	Yes	Yes	Yes	Yes	Yes	Yes	2017-05-11	2017-05-18	Cow	Hand	No	No	No	Yes	No	No	No	No	No	No	No	No	Yes
33	Case	3.04946	31.4293	42975	3.04905	31.4292	6	Primary	Male	52	50+	Yes	No	Yes	No	No	No	No	No	No		3	Foria	Aliba	Rigbo	Catholic	No	Yes	Yes	Yes	Yes	Yes	2016-05-14	2016-05-16	Cow	Hand	No	No	No	No	No	No	No	No	No	No	No	No	No
38	Case	3.04995	31.4281	42975	3.04948	31.4287	7	Primary	Female	52	50+	Yes	No	No	No	No	No	No	No	No		3	Foria	Aliba	Rigbo		Yes	Yes	Yes	Yes	Yes	Yes	2016-04-17	2016-04-22	Cow	Hand	No	No	No	No	No	No	No	No	No	No	No	No	Yes
180	Case	3.05066	31.4265	42974	3.05097	31.4266	9	Primary	Male	43	40-49	Yes	No	Yes	No	No	No	No	No	No		3	Foria	Aliba	Rigbo		No	Yes	Yes	Yes	Yes	Yes	2016-03-27	2016-03-30	Cow	Hand	No	No	No	No	No	No	No	No	No	No	No	No	No
97	Case	3.05098	31.4275	42973	3.05124	31.4277	10	Secondary	Male	40	40-49	No	No	No	No	No	Yes	No	No	No		3	Foria	Aliba	Rigbo	Catholic	Yes	Yes	Yes	Yes	Yes	Yes	2016-04-02	2016-04-03	Cow	Hand	No	No	No	No	No	No	No	No	No	No	No	No	No
150	Case	3.05199	31.432	42974	3.05179	31.4335	12	Primary	Male	21	20-29	Yes	No	Yes	No	No	No	No	No	No		3	Foria	Aliba	Rigbo	Catholic	Yes	Yes	Yes	Yes	Yes	Yes	2016-04-23	2016-04-25	Cow	Hand	No	No	No	Yes	No	No	No	No	No	No	No	No	No
164	Case	3.0513	31.4304	42972	3.05208	31.4306	13	Primary	Male	42	40-49	Yes	No	Yes	No	No	No	No	No	No		3	Foria	Aliba	Rigbo	Catholic	No	Yes	Yes	Yes	Yes	Yes	2016-04-25	2016-04-26	Cow	Hand	No	No	No	No	No	No	No	No	No	No	No	No	No
1	Case	3.05434	31.428	42974	3.05215	31.4274	14	Primary	Male	30	30-39	Yes	No	Yes	No	No	No	No	No	No		3	Foria	Aliba	Rigbo	Catholic	No	Yes	Yes	Yes	Yes	Yes	2016-04-08	2016-04-10	Cow	Hand	No	No	No	No	No	No	No	No	No	No	No	No	No
98	Case	3.05312	31.429	42970	3.05362	31.4293	15	Primary	Male	32	30-39	Yes	No	No	No	No	No	No	No	No	Carpenter	3	Foria	Aliba	Rigbo		Yes	Yes	Yes	Yes	Yes	Yes	2016-04-12	2016-04-12	Cow	Hand	No	No	No	No	No	No	No	No	No	No	No	No	No
179	Case	3.05388	31.4284	42974	3.05371	31.4287	16	None	Male	44	40-49	Yes	No	Yes	No	No	No	No	No	No		3	Foria	Aliba	Rigbo	Catholic	Yes	Yes	Yes	Yes	Yes	Yes	2016-03-12	2016-03-13	Cow	Hand	No	No	No	No	No	No	No	No	No	No	No	No	No
178	Case	3.05199	31.432	42974	3.05577	31.434	18	Tertiary	Male	39	30-39	No	No	No	No	No	No	Yes	No	No		3	Foria	Aliba	Rigbo		No	Yes	Yes	Yes	Yes	Yes	2015-04-02	2015-04-04	Cow	Hand	No	No	No	No	No	No	No	No	No	No	No	No	Yes
2	Case	3.05194	31.4268	42974	3.05642	31.4251	20	Primary	Male	38	30-39	Yes	No	Yes	No	No	No	No	No	No		3	Foria	Aliba	Rigbo	Catholic	No	Yes	Yes	Yes	Yes	Yes	2016-01-20	2016-01-26	Cow	Hand	No	No	No	No	No	No	No	No	No	No	No	No	No
35	Case	3.07779	31.4549	42975	3.07743	31.4551	28	Primary	Male	38	30-39	Yes	No	Yes	No	No	No	No	No	No		4	Fundo	Aliba	Rigbo	Catholic	No	Yes	Yes	Yes	Yes	Yes	2015-05-29	2015-06-04	Cow	Hand	No	No	No	No	No	No	No	No	No	No	No	No	No
167	Case	3.07813	31.4548	42972	3.07871	31.4468	29	Primary	Male	26	20-29	Yes	No	Yes	No	No	No	No	No	No		4	Fundo	Aliba	Rigbo	Catholic	No	Yes	Yes	Yes	Yes	Yes	2016-12-22	2016-12-25	Cow	Hand	No	Yes	No	No	No	No	No	No	Yes	Yes	No	No	Yes
182	Case	3.08005	31.4454	42973	3.0796	31.4465	31	Primary	Male	57	50+	Yes	No	No	No	No	No	No	No	No		4	Fundo	Aliba	Rigbo	Catholic	Yes	Yes	Yes	Yes	Yes	Yes	2016-02-24	2016-02-25	Cow	Hand	No	No	No	No	No	No	No	No	No	No	No	No	Yes
181	Case	3.0806	31.446	42973	3.07962	31.4465	32	Primary	Male	35	30-39	Yes	No	Yes	No	No	No	No	No	No		4	Fundo	Aliba	Rigbo	Catholic	Yes	Yes	Yes	Yes	Yes	Yes	2016-12-13	2016-12-16	Cow	Hand	No	No	No	Yes	No	No	No	No	No	No	No	No	Yes
170	Case	3.08028	31.4472	42973	3.07965	31.447	33	Primary	Male	54	50+	Yes	No	Yes	No	No	No	No	No	No		4	Fundo	Aliba	Rigbo	Catholic	No	Yes	Yes	No	Yes	No	2016-03-14	2016-03-28	Cow	Hand	No	No	No	No	No	No	No	No	No	No	No	No	No
66	Case	3.07997	31.4465	42973	3.07968	31.4465	34	Secondary	Male	26	20-29	Yes	No	Yes	No	No	No	No	No	No		4	Fundo	Aliba	Rigbo	Catholic	No	Yes	Yes	Yes	Yes	Yes	2016-02-14	2016-02-16	Cow	Hand	No	No	No	Yes	No	No	No	No	No	No	No	No	Yes
173	Case	3.08082	31.4518	42973	3.08065	31.4515	35	None	Male	38	30-39	No	No	Yes	No	No	No	No	No	No		4	Fundo	Aliba	Rigbo	Catholic	No	Yes	Yes	Yes	Yes	Yes	2017-01-05	2017-01-08	Cow	Hand	No	No	No	No	No	No	No	No	No	No	No	No	No
174	Case	3.08082	31.4518	42972	3.08065	31.4515	35	Primary	Male	40	40-49	Yes	No	Yes	No	No	No	No	No	No		4	Fundo	Aliba	Rigbo	Catholic	Yes	Yes	Yes	Yes	Yes	Yes	2017-01-05	2017-01-08	Cow	Hand	No	Yes	No	Yes	No	No	No	No	Yes	No	No	No	Yes
169	Case	3.08295	31.4444	42973	3.08297	31.4443	36	Primary	Male	71	50+	Yes	No	Yes	No	No	No	No	No	No		4	Fundo	Aliba	Rigbo	Catholic	No	Yes	Yes	Yes	Yes	Yes	2017-05-15	2017-05-18	Goat	Hand	No	No	No	No	No	No	No	No	No	No	No	No	No
17	Case	3.09197	31.4375	42975	3.08828	31.4484	37	Primary	Female	14	(10-19)	No	Yes	No	No	No	No	No	No	No		4	Fundo	Aliba	Rigbo	Catholic	No	Yes	Yes	Yes	Yes	Yes	2016-03-15	2016-03-22	Cow	Foot	No	No	No	Yes	No	No	No	No	No	No	No	No	No
26	Case	3.09197	31.4375	42975	3.08828	31.4484	37	Primary	Male	8	<10	No	Yes	No	No	No	No	No	No	No		4	Fundo	Aliba	Rigbo	Catholic	Yes	Yes	Yes	Yes	Yes	Yes	2016-03-15	2016-03-15	Cow	Neck	No	No	No	No	No	No	No	No	No	No	No	No	No
168	Case	3.09311	31.4404	42973	3.08828	31.4484	37	Primary	Male	44	40-49	Yes	No	No	No	No	No	No	No	No		4	Fundo	Aliba	Rigbo	Catholic	No	Yes	Yes	Yes	Yes	Yes	2017-03-15	2017-03-20	Cow	Hand	No	No	No	No	No	No	No	No	No	No	No	No	No
177	Case						50	Primary	Male	27	20-29	Yes	No	Yes	No	No	No	No	No	No		4	Fundo	Aliba	Rigbo	Catholic	Yes	Yes	Yes	Yes	Yes	Yes	2016-11-18	2016-11-20	Cow	Leg	No	No	No	No	No	No	No	No	No	No	No	No	No
183	Case	3.03408	31.412	42974	3.03589	31.415	1	Primary	Male	40	40-49	Yes	No	Yes	No	No	No	No	No	No		5	Kaligo	Odoi	Rigbo	Catholic	No	Yes	Yes	Yes	Yes	Yes	2015-07-07	2015-07-12	Cow	Hand	No	No	No	No	No	No	No	No	No	No	No	No	Yes
193	Case	3.00277	31.4017	42899			53	None	Male	1	<10	No	No	No	No	No	No	No	No	No	Baby	6	Kololo	Luba	Rigbo	Catholic	No	Yes	Yes	Yes	Yes	Yes	2017-05-01	2017-05-04	Cow	Cheek	No	No	No	No	No	No	No	No	No	No	No	No	No
57	Case	3.05128	31.4398		3.05067	31.4378	8	Primary	Male	42	40-49	Yes	No	Yes	No	No	No	No	No	No		7	Lukecsinyongo	Aliba	Rigbo	Catholic	Yes	Yes	Yes	Yes	Yes	Yes	2016-04-08	2016-04-13	Cow	Arm	No	No	No	No	No	No	No	No	No	Yes	Yes	No	No
184	Case	3.05577	31.434	42970	3.05468	31.4338	17	Secondary	Male	58	50+	Yes	No	Yes	No	No	No	No	No	No		7	Lukecsinyongo	Aliba	Rigbo	Catholic	No	Yes	Yes	No	Yes	Yes	2015-03-27	2015-03-27	Cow	Hand	No	No	No	No	No	No	No	No	No	No	No	No	No
195	Case	2.97766	31.3878	42899			51	Primary	Male	33	30-39	No	Yes	No	No	No	No	No	No	No		8	Lukudu	Eramva	Rhinocamp	Catholic	No	Yes	Yes	Yes	Yes	Yes	2017-05-11	2017-05-13	Cow	Back	No	No	No	No	No	No	No	No	No	Yes	No	No	No
54	Case	3.06743	31.2755	42977	3.06993	31.276	26	Primary	Male	15	(10-19)	No	Yes	No	No	No	No	No	No	No		8	Toliova	Bandili	Rhinocamp	Catholic	No	Yes	Yes	Yes	Yes	Yes	2017-03-15	2017-03-18	Cow	Hand	No	No	No	Yes	No	No	No	No	No	No	No	No	No
155	Case	3.10813	31.434	42977	3.11316	31.4292	41	Primary	Male	26	20-29	Yes	No	Yes	No	No	No	No	No	No		9	Mvenga	Kwili	Rigbo	Catholic	Yes	Yes	Yes	Yes	Yes	Yes	2016-03-03	2016-03-06	Cow	Hand	No	No	No	No	No	No	No	No	No	No	No	No	No
157	Case	3.10833	31.4307	42977	3.11316	31.4292	41	Primary	Male	42	40-49	Yes	No	No	No	No	No	No	No	No		9	Mvenga	Kwili	Rigbo	Catholic	No	Yes	Yes	Yes	Yes	Yes	2017-03-19	2017-03-21	Cow	Hand	No	No	No	Yes	No	No	No	No	No	No	No	No	Yes
154	Case	3.10637	31.4307	42977	3.11743	31.4299	43	None	Male	3	<10	No	No	No	No	No	No	No	No	No	Baby	9	Mvenga	Kwili	Rigbo	Catholic	No	Yes	Yes	Yes	Yes	Yes	2016-03-15	2016-03-19	Goat	Head	No	No	No	No	No	No	No	No	No	No	No	No	No
156	Case	3.10637	31.4307	42977	3.11743	31.4299	43	Secondary	Male	37	30-39	Yes	No	No	No	No	Yes	No	No	No		9	Mvenga	Kwili	Rigbo	Catholic	No	Yes	Yes	Yes	Yes	Yes	2016-03-02	2016-03-09	Cow	Hand	No	No	No	No	No	No	No	No	No	No	No	No	No
163	Case	3.10825	31.4305	42977			47	Secondary	Male	32	30-39	Yes	No	Yes	No	No	No	No	No	No		9	Mvenga	Kwili	Rigbo	Catholic	No	Yes	Yes	Yes	Yes	Yes	2016-02-13	2016-02-20	Cow	Hand	No	No	No	No	No	No	No	No	No	No	No	No	No
171	Case			42977			48	Primary	Male	46	40-49	Yes	No	No	No	No	No	No	No	No		9	Mvenga	Kwili	Rigbo	Catholic	No	Yes	Yes	Yes	Yes	Yes	2017-02-18	2017-02-20	Cow	Hand	No	No	No	No	No	No	No	No	No	No	No	No	No
194	Case	3.0006	31.4145	42899			53	Primary	Male	10	(10-19)	No	Yes	No	No	No	No	No	No	No		10	Nagbulu	Luba	Rigbo		No	Yes	Yes	No	Yes	Yes	2017-05-01	2017-05-06	Cow	Back	No	No	No	No	No	No	No	No	No	No	No	No	No
190	Case	3.08481	31.2801	42970	3.06759	31.2752	24	Secondary	Male	32	30-39	Yes	No	No	No	No	No	No	No	No		11	Ocea	Ocea	Rigbo	Catholic	No	Yes	Yes	No	Yes	No	2017-06-27	2017-06-27	Cow	Hand	No	No	No	No	No	No	No	No	No	No	No	No	No
189	Case	3.07121	31.294	42977	3.06777	31.2754	25	None	Male	44	40-49	Yes	No	No	No	No	No	No	No	No		11	Ocea	Ocea	Rigbo	Catholic	No	Yes	Yes	Yes	Yes	Yes	2016-12-30	2017-01-05	Cow	Hand	No	No	No	Yes	No	No	No	No	No	No	No	No	No
159	Case	3.08037	31.2844	42971	3.07929	31.2797	30	Secondary	Male	26	20-29	Yes	No	No	No	No	No	No	No	No		11	Ocea	Ocea	Rigbo	Catholic	Yes	Yes	Yes	Yes	Yes	No	2017-06-03	2017-06-03	Cow	Hand	No	No	No	No	No	No	No	No	No	No	No	No	No
161	Case	3.07559	31.2945	42977	3.07929	31.2797	30	Primary	Male	39	30-39	No	No	No	No	No	No	No	No	No	LC1 Chairman	11	Ocea	Ocea	Rigbo		No	Yes	No	Yes	Yes	Yes	2017-06-01	2017-06-05	Cow	Hand	No	No	No	Yes	No	No	No	No	No	No	No	No	No
158	Case	3.06743	31.2755		3.06727	31.2752	23	Primary	Male	54	50+	Yes	No	No	No	No	No	No	No	No		12	Toliova	Bandili	Rhinocamp	Catholic	No	Yes	Yes	Yes	Yes	Yes	2017-05-06	2017-05-11	Cow	Hand	No	No	No	No	No	No	No	No	No	No	No	No	No
186	Case	3.0222	31.3709	42899			52	None	Male	36	30-39	Yes	No	No	No	No	No	No	No	No		13	Walope	Luba	Rigbo	Catholic	No	Yes	Yes	No	Yes	Yes	2017-02-19	2017-02-20	Cow	Hand	No	No	No	No	No	No	No	No	No	No	No	No	No
187	Case	3.0222	31.3709	42899			52	Primary	Male	6	<10	No	Yes	No	No	No	No	No	No	No		13	Walope	Luba	Rigbo	Catholic	No	Yes	Yes	Yes	Yes	Yes	2017-04-30	2017-05-03	Goat	Cheek	No	No	No	No	No	Yes	No	No	No	No	No	No	No
188	Case	3.0222	31.3709	42899			52	Primary	Male	10	(10-19)	No	Yes	No	No	No	No	No	No	No		13	Walope	Luba	Rigbo	Catholic	No	Yes	Yes	No	Yes	Yes	2017-04-30	2017-05-03	Goat	Chest	No	No	No	No	No	No	No	No	No	No	No	No	No
118	Case	3.06918	31.4482	42973	3.07683	31.4534	27	Primary	Male	28	20-29	No	No	Yes	No	No	No	No	No	No		14	Waranga	Aliba	Rigbo	Protestant	No	Yes	Yes	Yes	Yes	Yes	2016-07-14	2016-07-21	Cow	Hand	No	No	No	No	No	No	No	No	No	No	No	No	No
36	Case	3.07887	31.4559	42975	3.07871	31.4468	29	Primary	Male	57	50+	Yes	No	Yes	No	No	No	No	No	No		14	Waranga	Aliba	Rigbo	Protestant	No	Yes	Yes	Yes	Yes	Yes	2016-05-12	2016-05-19	Cow	Hand	No	No	No	Yes	Yes	No	No	No	No	No	No	No	No
115	Case			42972			45	Primary	Male	17	(10-19)	Yes	No	Yes	No	No	No	No	No	No		14	Waranga	Aliba	Rigbo	Protestant	Yes	Yes	Yes	Yes	Yes	Yes	2017-07-14	2017-07-17	Cow	Hand	No	No	No	No	No	No	No	No	No	No	No	No	No
176	Case	3.06952	31.4483	42970			49	Primary	Male	38	30-39	Yes	No	No	No	Yes	No	No	No	No	Cattlekeeper	14	Waranga	Aliba	Rigbo	Protestant	No	Yes	Yes	Yes	Yes	No	2017-03-26	2017-03-28	Cow	Hand	No	No	No	No	No	No	No	No	No	No	No	No	No
172	Case	3.05803	31.4475	42973	3.05148	31.4275	11	Primary	Male	32	30-39	No	No	Yes	No	No	No	No	No	No		15	Yanga	Aliba	Rigbo		No	Yes	Yes	Yes	Yes	Yes	2016-03-27	2016-03-29	Cow	Hand	No	No	No	No	No	No	No	No	No	No	No	No	No
52	Case	3.07929	31.2796	42975	3.05939	31.4498	22	Primary	Male	35	30-39	Yes	No	Yes	No	No	No	No	No	No		15	Yanga	Aliba	Rigbo	Catholic	Yes	Yes	Yes	Yes	Yes	Yes	2016-04-15	2016-04-16	Cow	Hand	No	No	No	No	No	No	No	No	No	No	No	No	Yes
116	Case	3.0587	31.4485	42973	3.05939	31.4498	22	Primary	Male	49	40-49	Yes	No	Yes	No	No	No	No	No	No		15	Yanga	Aliba	Rigbo	Catholic	No	Yes	Yes	Yes	Yes	Yes	2016-03-20	2016-03-23	Cow	Hand	No	No	No	Yes	No	No	No	No	No	No	No	No	Yes
185	Case	2.97613	31.3859	42898			51	Primary	Male	36	30-39	Yes	No	Yes	No	No	No	No	No	No		16	Ledriva	Eramva	Rhinocamp	Catholic	No	Yes	Yes	Yes	Yes	Yes	2017-05-11	2017-05-14	Cow	Back	Yes	No	No	No	No	No	No	Yes	Yes	No	No	No	No
191	Case	3.06743	31.2755	42977	3.06993	31.276	26	Primary	Male	14	(10-19)	No	Yes	No	No	No	No	No	No	No		16	Toliova	Bandili	Rhinocamp	Catholic	No	Yes	Yes	Yes	Yes	Yes	2017-05-06	2017-05-06	Cow	Hand	No	No	No	No	No	No	No	No	No	No	No	No	No
160	Case	3.07125	31.294	42977	3.11174	31.4346	40	Secondary	Male	31	30-39	No	No	No	No	No	No	Yes	No	No		17	Olionga	Kwili	Rigbo	Catholic	No	Yes	Yes	Yes	Yes	Yes	2016-02-10	2016-02-12	Cow	Hand	No	Yes	No	No	No	No	No	No	No	No	No	No	No
[truncated: 44 more columns]

## Sheet: Control
UniqueKey	Diseasestatus	HomecoordinatesN	HomecoordinatesE	InterviewDate	AnimalcoordinatesN	AnimalcoordinatesE	Stratum	FNAME	LNAME	Educationlevel	Gender	Age	Farmer	PupilStudent	Fisherman	Fishseller	Businessman	Teacher	Builder	Shopkeeper	Reverand	Otherspecify	unmatched	Village	Parish	Subcounty	Religion	Pain	Skinlesion	Edema	Swollenlymphnodes	Blackeschar	Itching	Dateofanimaldeath	Dateofsymptomonset	Deadanimal	Lesionsite	Acuterespiratorydistress	Chestpain	Coughingblood	Headache	Alteredmentalstatus	Cough	Convulsions	Neckpainstiffness	Difficultbreathing	Throatpain	Photophobia	Coma
67	Control			2017-08-30				Apangu	Richard	Primary	Male	25	Yes	No	Yes	No	No	No	No	No	No		1	Bura	Kwili	Rigbo	Catholic	No	No	No	No	No	No					No	No	No	No	No	No	No	No	No	No	No	No
83	Control			2017-08-28				Tom	Mabe	Primary	Male	32	Yes	No	No	No	No	No	No	No	No		1	Bura	Aliba	Rigbo	Catholic	No	No	No	No	No	No					No	No	No	No	No	No	No	No	No	No	No	No
121	Control			2017-08-28				Osuta	Boniface	Primary	Male	13	Yes	Yes	No	No	No	No	No	No	No		1	Foria	Aliba	Rigbo	Catholic	No	No	No	No	No	No					No	No	No	No	No	No	No	No	No	No	No	No
128	Control			2017-08-27				Buga	Nelson	Primary	Male	28	Yes	No	No	No	No	No	No	No	No		1	Foria	Aliba	Rigbo	Catholic	No	No	No	No	No	No					No	No	No	No	No	No	No	No	No	No	No	No
129	Control			2017-08-27				Dricile	Caesar	Tertiary	Male	35	Yes	No	No	No	No	No	No	No	No	Parish Chief	1	Foria	Aliba	Rigbo	Catholic	No	No	No	No	No	No					No	No	No	No	No	No	No	No	No	No	No	No
130	Control			2017-08-27				Gideon	Wadri	Secondary	Male	29	No	No	No	No	No	No	No	No	No	Red cross worker	1	Foria	Aliba	Rigbo	Catholic	No	No	No	No	No	No					No	No	No	No	No	No	No	No	No	No	No	No
20	Control			2017-08-28				Clement	Atama	Primary	Male	55	Yes	No	No	No	No	No	No	No	No		2	Eradiru	Aliba	Rigbo	Catholic	No	No	No	No	No	No					No	No	No	No	No	No	No	No	No	No	No	No
31	Control			2017-08-28				Wadri	Amos Buga	Secondary	Male	26	Yes	No	Yes	No	No	No	No	No	No		2	Eradiru	Aliba	Rigbo	Catholic	No	No	No	No	No	No					No	No	No	No	No	No	No	No	No	No	No	No
62	Control			2017-08-27				Aluma	Francis	Primary	Male	16	Yes	No	Yes	No	No	No	No	No	No		2	Eradiru	Aliba	Rigbo	Catholic	No	No	No	No	No	No					No	No	No	No	No	No	No	No	No	No	No	No
63	Control			2017-08-27				Apiku	Fred	Primary	Male	19	No	No	Yes	No	No	No	No	No	No		2	Eradiru	Aliba	Rigbo	Catholic	No	No	No	No	No	No					No	No	No	No	No	No	No	No	No	No	No	No
64	Control			2017-08-27				Adaku	Anatoli	Tertiary	Male	22	No	Yes	No	No	No	No	No	No	No		2	Eradiru	Aliba	Rigbo	Catholic	No	No	No	No	No	No					No	No	No	No	No	No	No	No	No	No	No	No
65	Control			2017-08-27				Draleke	Isaac	Secondary	Male	34	Yes	No	No	No	No	No	No	No	No		2	Eradiru	Aliba	Rigbo	Catholic	No	No	No	No	No	No					No	No	No	No	No	No	No	No	No	No	No	No
68	Control			2017-08-27				David	Ajai	Primary	Male	48	Yes	No	No	No	No	No	No	No	No		2	Eradiru	Aliba	Rigbo	Catholic	No	No	No	No	No	No					No	No	No	No	No	No	No	No	No	No	No	No
69	Control			2017-09-27				Angubo	Godfrey	Primary	Male	33	Yes	No	No	No	No	No	No	No	No		2	Eradiru	Aliba	Rigbo	Catholic	No	No	No	No	No	No					No	No	No	No	No	No	No	No	No	No	No	No
90	Control			2017-08-27				Mambo	Benon	Tertiary	Male	26	No	No	No	No	No	No	No	No	No	Volunteer	2	Eradiru	Aliba	Rigbo	Catholic	No	No	No	No	No	No					No	No	No	No	No	No	No	No	No	No	No	No
126	Control			2017-08-27				Candika	Michael	Primary	Male	32	Yes	No	No	No	No	No	No	No	No		2	Eradiru	Aliba	Rigbo	Catholic	No	No	No	No	No	No					No	No	No	No	No	No	No	No	No	No	No	No
13	Control							Angwio	Michael	Primary	Male	26	Yes	No	Yes	No	No	No	No	No	No		3	Foria	Aliba	Rigbo	Catholic	No	No	No	No	No	No					No	No	No	No	No	No	No	No	No	No	No	No
14	Control			2017-08-27				Geoffrey	Zayo	None	Male	30	Yes	No	Yes	No	No	No	No	No	No		3	Foria	Aliba	Rigbo	Catholic	No	No	No	No	No	No					No	No	No	No	No	No	No	No	No	No	No	No
15	Control							Anguyo	Brian	Primary	Male	16	No	Yes	No	No	No	No	No	No	No		3	Foria	Aliba	Rigbo	Catholic	No	No	No	No	No	No					No	No	No	No	No	No	No	No	No	No	No	No
19	Control			2017-08-28				Andebo	Charles	Primary	Male	42	Yes	No	Yes	No	No	No	No	No	No		3	Foria	Aliba	Rigbo	Catholic	No	No	No	No	No	No					No	No	No	No	No	No	No	No	No	No	No	No
21	Control			2017-08-28				Orisitino	Alfonsio	Secondary	Male	65	Yes	No	No	No	No	No	No	No	No	LC1 Chairman	3	Foria	Aliba	Rigbo	Catholic	No	No	No	No	No	No					No	No	No	No	No	No	No	No	No	No	No	No
22	Control			2017-08-28				Olema	Martin	Primary	Male	18	No	Yes	No	No	No	No	No	No	No		3	Foria	Aliba	Rigbo	Catholic	No	No	No	No	No	No					No	No	No	No	No	No	No	No	No	No	No	No
23	Control							Lekucelsio	Munduga	Primary	Male	50	Yes	No	Yes	No	No	No	No	No	No		3	Foria	Aliba	Rigbo	Catholic	No	No	No	No	No	No					No	No	No	No	No	No	No	No	No	No	No	No
24	Control			2017-08-27				Atiruko	Lawrence	Tertiary	Male	70	No	No	No	No	No	Yes	No	No	No		3	Foria	Aliba	Rigbo	Catholic	No	No	No	No	No	No					No	No	No	No	No	No	No	No	No	No	No	No
25	Control			2017-08-27				Angubo	Charles	Primary	Male	41	Yes	No	Yes	No	No	No	No	No	No		3	Foria	Aliba	Rigbo	Catholic	No	No	No	No	No	No					No	No	No	No	No	No	No	No	No	No	No	No
28	Control			2017-08-28				Mugufeni	Justine	Primary	Male	13	No	Yes	No	No	No	No	No	No	No		3	Foria	Aliba	Rigbo	Catholic	No	No	No	No	No	No					No	No	No	No	No	No	No	No	No	No	No	No
29	Control			2017-08-28				Wadri	Martin	Primary	Male	9	No	Yes	No	No	No	No	No	No	No		3	Foria	Aliba	Rigbo	Catholic	No	No	No	No	No	No					No	No	No	No	No	No	No	No	No	No	No	No
30	Control			2017-08-28				Ayiko	Innocent	Primary	Male	8	No	Yes	No	No	No	No	No	No	No		3	Foria	Aliba	Rigbo	Catholic	No	No	No	No	No	No					No	No	No	No	No	No	No	No	No	No	No	No
39	Control			2017-08-28				Abasiku	Benard	Tertiary	Male	22	No	No	No	No	No	No	Yes	No	No		3	Foria	Aliba	Rigbo	Catholic	No	No	No	No	No	No					No	No	No	No	No	No	No	No	No	No	No	No
40	Control			2017-08-28				Osoru	Harriet	Primary	Female	24	Yes	No	No	No	No	No	No	No	No		3	Foria	Aliba	Rigbo	Catholic	No	No	No	No	No	No					No	No	No	No	No	No	No	No	No	No	No	No
41	Control			2017-08-28				Butele	Geoffrey	Primary	Male	28	Yes	No	Yes	No	No	No	No	No	No		3	Foria	Aliba	Rigbo	Catholic	No	No	No	No	No	No					No	No	No	No	No	No	No	No	No	No	No	No
42	Control			2017-08-28				Lemai	Mateo	Primary	Male	52	Yes	No	Yes	No	No	No	No	No	No		3	Foria	Aliba	Rigbo	Catholic	No	No	No	No	No	No					No	No	No	No	No	No	No	No	No	No	No	No
43	Control			2017-08-28				Adamile	Justin	Primary	Male	53	Yes	No	No	No	No	No	No	No	No		3	Foria	Aliba	Rigbo	Catholic	No	No	No	No	No	No					No	No	No	No	No	No	No	No	No	No	No	No
44	Control			2017-08-28				Atama	James	Primary	Male	14	No	Yes	No	No	No	No	No	No	No		3	Foria	Aliba	Rigbo	Catholic	No	No	No	No	No	No					No	No	No	No	No	No	No	No	No	No	No	No
45	Control			2017-08-28				Vukoni	Titus	Secondary	Male	40	Yes	No	Yes	No	No	No	No	No	No		3	Foria	Aliba	Rigbo	Catholic	No	No	No	No	No	No					No	No	No	No	No	No	No	No	No	No	No	No
51	Control			2017-08-28				Aikobua	Sunday	Primary	Male	13	Yes	Yes	No	No	No	No	No	No	No		3	Foria	Aliba	Rigbo	Catholic	No	No	No	No	No	No					No	No	No	No	No	No	No	No	No	No	No	No
53	Control			2017-08-28				Muni	Daniel	Primary	Male	70	Yes	No	No	No	No	No	No	No	No		3	Foria	Aliba	Rigbo	Catholic	No	No	No	No	No	No					No	No	No	No	No	No	No	No	No	No	No	No
55	Control			2017-08-27				Azuba	Amos	Primary	Male	28	Yes	No	Yes	No	No	No	No	No	No		3	Foria	Aliba	Rigbo	Catholic	No	No	No	No	No	No					No	No	No	No	No	No	No	No	No	No	No	No
56	Control			2017-08-28				Aniku	Gilbert	Primary	Male	17	Yes	Yes	Yes	No	No	No	No	No	No		3	Foria	Aliba	Rigbo	Catholic	No	No	No	No	No	No					No	No	No	No	No	No	No	No	No	No	No	No
58	Control			2017-08-27				John	Kajabi	Primary	Male	50	Yes	No	No	No	No	No	No	No	No	Herdsman	3	Foria	Aliba	Rigbo	Catholic	No	No	No	No	No	No					No	No	No	No	No	No	No	No	No	No	No	No
59	Control			2017-08-27				Wadri	Jenisio	Primary	Male	25	Yes	No	Yes	No	No	No	No	No	No		3	Foria	Aliba	Rigbo	Catholic	No	No	No	No	No	No					No	No	No	No	No	No	No	No	No	No	No	No
77	Control			2017-08-27				Dricile	Tito	Primary	Male	32	Yes	No	Yes	No	No	No	No	No	No		3	Foria	Aliba	Rigbo	Catholic	No	No	No	No	No	No					No	No	No	No	No	No	No	No	No	No	No	No
91	Control			2017-08-27				Droma	Cosmas	Secondary	Male	17	No	Yes	No	No	No	No	No	No	No		3	Foria	Aliba	Rigbo	Catholic	No	No	No	No	No	No					No	No	No	No	No	No	No	No	No	No	No	No
92	Control			2017-08-27				Steven	Bitaga	Secondary	Male	32	Yes	No	Yes	No	No	No	No	No	No		3	Foria	Aliba	Rigbo	Catholic	No	No	No	No	No	No					No	No	No	No	No	No	No	No	No	No	No	No
95	Control			2017-08-27				Ajiga	Hamid	Primary	Male	28	Yes	No	Yes	No	No	No	No	No	No		3	Foria	Aliba	Rigbo	Muslim	No	No	No	No	No	No					No	No	No	No	No	No	No	No	No	No	No	No
96	Control			2017-08-27				Atemaku	Geoffrey	Primary	Male	22	Yes	No	Yes	No	No	No	No	No	No		3	Foria	Aliba	Rigbo	Catholic	No	No	No	No	No	No					No	No	No	No	No	No	No	No	No	No	No	No
105	Control			2017-08-27				Amatole	George	Primary	Male	37	Yes	No	Yes	No	No	No	No	No	No		3	Foria	Aliba	Rigbo	Catholic	No	No	No	No	No	No					No	No	No	No	No	No	No	No	No	No	No	No
106	Control			2017-08-27				Abiriga	Phillips Tako	Primary	Male	42	Yes	No	Yes	No	No	No	No	No	No		3	Foria	Aliba	Rigbo	Catholic	No	No	No	No	No	No					No	No	No	No	No	No	No	No	No	No	No	No
7	Control							Engamvile	Majia	Primary	Male	18	Yes	No	Yes	No	No	No	No	No	No		4	Fundo	Aliba	Rigbo	Muslim	No	No	No	No	No	No					No	No	No	No	No	No	No	No	No	No	No	No
46	Control			2017-08-28				Asiku	Rashid	Primary	Male	32	Yes	No	Yes	No	No	No	No	No	No		4	Fundo	Aliba	Rigbo	Muslim	No	No	No	No	No	No					No	No	No	No	No	No	No	No	No	No	No	No
47	Control			2017-08-28				Gideon	Opio	Primary	Male	27	No	No	Yes	No	No	No	Yes	No	No		4	Fundo	Aliba	Rigbo	Protestant	No	No	No	No	No	No					No	No	No	No	No	No	No	No	No	No	No	No
48	Control			2017-08-28				Candiga	Sualeh	Primary	Male	18	Yes	No	Yes	No	No	No	No	No	No		4	Fundo	Aliba	Rigbo	Muslim	No	No	No	No	No	No					No	No	No	No	No	No	No	No	No	No	No	No
49	Control			2017-08-28				Onzima	John	Primary	Male	44	Yes	No	No	No	No	No	No	No	No		4	Fundo	Aliba	Rigbo	Protestant	No	No	No	No	No	No					No	No	No	No	No	No	No	No	No	No	No	No
50	Control			2017-08-26				Andama	George	Secondary	Male	45	Yes	No	Yes	No	No	No	No	No	No		4	Fundo	Aliba	Rigbo	Catholic	No	No	No	No	No	No					No	No	No	No	No	No	No	No	No	No	No	No
78	Control			2017-08-28				Matwa	Victor	Secondary	Male	34	Yes	No	Yes	No	No	No	No	No	No		4	Fundo	Aliba	Rigbo	Catholic	No	No	No	No	No	No					No	No	No	No	No	No	No	No	No	No	No	No
79	Control			2017-08-28				Ezale	Vincent	Primary	Male	30	Yes	No	Yes	No	No	No	No	No	No		4	Fundo	Aliba	Rigbo	Catholic	No	No	No	No	No	No					No	No	No	No	No	No	No	No	No	No	No	No
80	Control			2017-08-28				Mwambu	Cosmas	Primary	Male	25	Yes	No	Yes	No	No	No	No	No	No		4	Fundo	Aliba	Rigbo	Catholic	No	No	No	No	No	No					No	No	No	No	No	No	No	No	No	No	No	No
81	Control			2017-08-28				Nakuni	Joel	Primary	Male	25	Yes	No	Yes	No	No	No	No	No	No		4	Fundo	Aliba	Rigbo	Catholic	No	No	No	No	No	No					No	No	No	No	No	No	No	No	No	No	No	No
82	Control			2017-08-28				Ali	Nduhuga	Secondary	Male	45	No	No	No	No	Yes	No	No	No	No		4	Fundo	Aliba	Rigbo	Muslim	No	No	No	No	No	No					No	No	No	No	No	No	No	No	No	No	No	No
88	Control			2017-08-26				Edema	Peter	Secondary	Male	27	Yes	No	Yes	No	No	No	No	No	No		4	Fundo	Aliba	Rigbo	Catholic	No	No	No	No	No	No					No	No	No	No	No	No	No	No	No	No	No	No
89	Control			2017-08-26				Ajuga	Kennedy	Secondary	Male	14	Yes	No	No	No	No	No	No	No	No		4	Fundo	Aliba	Rigbo	Catholic	No	No	No	No	No	No					No	No	No	No	No	No	No	No	No	No	No	No
94	Control			2017-08-28				Aluma	Scandal	Primary	Male	29	Yes	No	Yes	Yes	No	No	No	No	No		4	Fundo	Aliba	Rigbo	Catholic	No	No	No	No	No	No					No	No	No	No	No	No	No	No	No	No	No	No
100	Control			2017-08-28				Olima	Yasin	Primary	Male	27	Yes	No	Yes	No	No	No	No	No	No		4	Fundo	Aliba	Rigbo	Muslim	No	No	No	No	No	No					No	No	No	No	No	No	No	No	No	No	No	No
101	Control			2017-08-28				Vulima	Steven	Primary	Male	36	Yes	No	Yes	No	No	No	No	No	No		4	Fundo	Aliba	Rigbo	Catholic	No	No	No	No	No	No					No	No	No	No	No	No	No	No	No	No	No	No
102	Control			2017-08-28				Taban	Masmino	Primary	Male	52	Yes	No	Yes	No	No	No	No	No	No		4	Fundo	Aliba	Rigbo	Catholic	No	No	No	No	No	No					No	No	No	No	No	No	No	No	No	No	No	No
107	Control			2017-08-28				Ayile	Salim	Primary	Male	45	Yes	No	Yes	No	No	No	No	No	No		4	Fundo	Aliba	Rigbo	Muslim	No	No	No	No	No	No					No	No	No	No	No	No	No	No	No	No	No	No
108	Control			2017-08-28				Bosco	Arima	Primary	Male	35	Yes	No	Yes	No	Yes	No	No	No	No		4	Fundo	Aliba	Rigbo	Catholic	No	No	No	No	No	No					No	No	No	No	No	No	No	No	No	No	No	No
109	Control			2017-08-28				Ondoga	Richard	Primary	Male	29	Yes	No	Yes	No	No	No	No	No	No		4	Fundo	Aliba	Rigbo	Catholic	No	No	No	No	No	No					No	No	No	No	No	No	No	No	No	No	No	No
110	Control			2017-08-28				Adiko	Sam	Primary	Male	30	Yes	No	Yes	No	No	No	No	No	No		4	Fundo	Aliba	Rigbo	Catholic	No	No	No	No	No	No					No	No	No	No	No	No	No	No	No	No	No	No
111	Control			2017-08-28				Aluma Seyi	Martin	Primary	Male	55	No	No	No	Yes	No	No	No	No	No		4	Fundo	Aliba	Rigbo	Catholic	No	No	No	No	No	No					No	No	No	No	No	No	No	No	No	No	No	No
112	Control			2017-08-28				Adiga	Maurice	Secondary	Male	34	No	No	No	Yes	No	No	No	No	No		4	Fundo	Aliba	Rigbo	Catholic	No	No	No	No	No	No					No	No	No	No	No	No	No	No	No	No	No	No
113	Control			2017-08-28				Obeti	Kizito	Primary	Male	25	Yes	No	Yes	Yes	No	No	No	No	No		4	Fundo	Aliba	Rigbo	Catholic	No	No	No	No	No	No					No	No	No	No	No	No	No	No	No	No	No	No
146	Control			2017-08-26				Aciki	Matthia	None	Male	60	Yes	No	No	No	No	No	No	No	No		4	Fundo	Aliba	Rigbo	Catholic	No	No	No	No	No	No					No	No	No	No	No	No	No	No	No	No	No	No
147	Control			2017-08-26				Adrole	Baptist	Secondary	Male	43	Yes	No	No	No	No	No	No	No	No		4	Fundo	Aliba	Rigbo	Catholic	No	No	No	No	No	No					No	No	No	No	No	No	No	No	No	No	No	No
60	Control			2017-08-27				Angoyo	Khalid	Secondary	Male	32	Yes	No	Yes	No	No	No	No	No	No		5	Kaligo	Odoi	Rigbo	Muslim	No	No	No	No	No	No					No	No	No	No	No	No	No	No	No	No	No	No
125	Control			2017-08-27				Salim	Abdallah	Primary	Male	63	Yes	No	Yes	No	No	No	No	No	No		5	Kaligo	Odoi	Rigbo	Muslim	No	No	No	No	No	No					No	No	No	No	No	No	No	No	No	No	No	No
204	Control			2017-06-14				Bugaru	Elizabeth	None	Female	63	Yes	No	No	No	No	No	No	No	No		6	Kololo	Luba	Rigbo	Catholic	No	No	No	No	No	No					No	No	No	No	No	No	No	No	No	No	No	No
73	Control			2017-08-30				Christopher	Amos Bebe	Primary	Male	12	No	Yes	No	No	No	No	No	No	No		6	Katiku	Ocea	Rigbo	Protestant	No	No	No	No	No	No					No	No	No	No	No	No	No	No	No	No	No	No
61	Control			2017-08-27				Vundule	Atanasius	Secondary	Male	26	Yes	No	Yes	No	No	No	No	No	No		7	Lukecsinyongo	Aliba	Rigbo	Catholic	No	No	No	No	No	No					No	No	No	No	No	No	No	No	No	No	No	No
122	Control			2017-08-26				Esaburu	Margaret	None	Female	40	Yes	No	Yes	No	No	No	No	No	No		7	Lukecsinyongo	Aliba	Rigbo	Catholic	No	No	No	No	No	No					No	No	No	No	No	No	No	No	No	No	No	No
132	Control			2017-08-26				Andima	Obed	Primary	Male	47	Yes	No	No	No	No	No	No	No	No		7	Lukecsinyongo	Aliba	Rigbo	Protestant	No	No	No	No	No	No					No	No	No	No	No	No	No	No	No	No	No	No
134	Control			2017-08-26				Clara	Ociru	Primary	Female	31	Yes	No	No	No	No	No	No	No	No		7	Lukecsinyongo	Aliba	Rigbo	Catholic	No	No	No	No	No	No					No	No	No	No	No	No	No	No	No	No	No	No
197	Control			2017-06-14				Onzia	Caroline	Primary	Female	53	Yes	No	No	No	No	No	No	No	No		8	Lukudu	Eramva	Rhinocamp	Catholic	No	No	No	No	No	No					No	No	No	No	No	No	No	No	No	No	No	No
198	Control			2017-06-14				Avesy	Janet	Primary	Female	32	No	No	No	No	No	No	No	No	No	Housewife	8	Lukudu	Eramva	Rhinocamp	Muslim	No	No	No	No	No	No					No	No	No	No	No	No	No	No	No	No	No	No
199	Control			2017-06-14				Juma	Saidi	Primary	Male	40	Yes	No	No	No	No	No	No	No	No		8	Lukudu	Eramva	Rhinocamp	Muslim	No	No	No	No	No	No					No	No	No	No	No	No	No	No	No	No	No	No
72	Control			2017-08-30				Sylvia	Cheneka	Primary	Male	35	Yes	No	No	No	No	No	No	Yes	No		8	Ocea	Ocea	Rigbo	Catholic	No	No	No	No	No	No					No	No	No	No	No	No	No	No	No	No	No	No
75	Control			2017-08-30				Dravuga	Inyasio	Primary	Male	42	Yes	No	No	No	No	No	No	No	No		9	Mvenga	Kwili	Rigbo	Catholic	No	No	No	No	No	No					No	No	No	No	No	No	No	No	No	No	No	No
87	Control			2017-08-30				Kurube	David	Primary	Male	53	Yes	No	No	No	No	No	No	No	No		9	Mvenga	Kwili	Rigbo	Catholic	No	No	No	No	No	No					No	No	No	No	No	No	No	No	No	No	No	No
131	Control			2017-08-27				Amatole	George	Primary	Male	37	Yes	No	Yes	No	No	No	No	No	No		9	Foria	Aliba	Rigbo	Catholic	No	No	No	No	No	No					No	No	No	No	No	No	No	No	No	No	No	No
151	Control			2017-08-27				Acidi	Kizito	Secondary	Male	22	Yes	No	Yes	No	No	No	No	No	No		9	Foria	Aliba	Rigbo	Catholic	No	No	No	No	No	No					No	No	No	No	No	No	No	No	No	No	No	No
119	Control			2017-08-28				Gabu	Emmanuel	Primary	Male	23	Yes	No	No	No	No	No	No	Yes	No		9	Fundo	Aliba	Rigbo	Catholic	No	No	No	No	No	No					No	No	No	No	No	No	No	No	No	No	No	No
144	Control			2017-08-26				Onziku	Caeser	Secondary	Male	23	Yes	No	No	No	No	No	No	No	No		9	Fundo	Aliba	Rigbo	Catholic	No	No	No	No	No	No					No	No	No	No	No	No	No	No	No	No	No	No
136	Control			2017-08-26				Abasiku	Francis	Secondary	Male	32	Yes	No	Yes	No	No	No	No	No	No	LC1 Chairman	9	Lukecsinyongo	Aliba	Rigbo	Catholic	No	No	No	No	No	No					No	No	No	No	No	No	No	No	No	No	No	No
148	Control			2017-08-26				Onzia	Rose	Primary	Female	42	Yes	No	No	No	No	No	No	No	No		9	Lukecsinyongo	Aliba	Rigbo	Catholic	No	No	No	No	No	No					No	No	No	No	No	No	No	No	No	No	No	No
142	Control			2017-08-30				Valentino	Waiko	Primary	Male	57	No	No	No	No	No	Yes	No	No	No		9	Mvenga	Kwili	Rigbo	Catholic	No	No	No	No	No	No					No	No	No	No	No	No	No	No	No	No	No	No
12	Control			2017-08-30				Aluma	Jimmy	Primary	Male	32	Yes	No	No	No	No	No	No	No	No		9	Odujo	Kwili	Rigbo	Catholic	No	No	No	No	No	No					No	No	No	No	No	No	No	No	No	No	No	No
140	Control			2017-08-26				Onzima	Bosco	Primary	Male	29	Yes	No	Yes	No	No	No	No	No	No		9	Yanga	Aliba	Rigbo	Catholic	No	No	No	No	No	No					No	No	No	No	No	No	No	No	No	No	No	No
145	Control			2017-08-26				Mesiku	Dorothy	Secondary	Female	18	No	Yes	No	No	No	No	No	No	No		9	Fundo	Aliba	Rigbo	Catholic	No	No	No	No	No	No					No	No	No	No	No	No	No	No	No	No	No	No
206	Control			2017-06-14				Asiku	Yuda	Primary	Male	19	No	Yes	No	No	No	No	No	No	No		10	Nagbulu	Luba	Rigbo	Protestant	No	No	No	No	No	No					No	No	No	No	No	No	No	No	No	No	No	No
207	Control			2017-06-14				Loira	John	Primary	Male	34	Yes	No	Yes	No	No	No	No	No	No		10	Nagbulu	Luba	Rigbo	Protestant	No	No	No	No	No	No					No	No	No	No	No	No	No	No	No	No	No	No
8	Control							Misielbingo	Onzi	Primary	Male	60	Yes	No	No	No	No	No	No	No	No		11	Ocea	Ocea	Rigbo	Protestant	No	No	No	No	No	No					No	No	No	No	No	No	No	No	No	No	No	No
9	Control							Erima	Alfred	Primary	Male	30	Yes	No	No	No	No	No	No	No	No	Butcher	11	Ocea	Ocea	Rigbo	Catholic	No	No	No	No	No	No					No	No	No	No	No	No	No	No	No	No	No	No
10	Control			2017-08-30				Eyotre	Nelson	Tertiary	Male	27	No	No	No	No	No	No	No	No	No	Mechanic	11	Ocea	Ocea	Rigbo	Catholic	No	No	No	No	No	No					No	No	No	No	No	No	No	No	No	No	No	No
11	Control							Ondoma	Victor	Primary	Male	28	Yes	No	No	No	No	No	No	No	No	Butcher	11	Ocea	Ocea	Rigbo	Catholic	No	No	No	No	No	No					No	No	No	No	No	No	No	No	No	No	No	No
18	Control							Arumadri	Vincent	Secondary	Male	27	No	No	No	No	Yes	No	No	No	No		11	Ocea	Ocea	Rigbo	Catholic	No	No	No	No	No	No					No	No	No	No	No	No	No	No	No	No	No	No
34	Control			2017-08-30				Geoffrey	Onziga	Secondary	Male	41	Yes	No	No	No	No	No	No	No	No	LC1 Chairman	11	Ocea	Ocea	Rigbo	Protestant	No	No	No	No	No	No					No	No	No	No	No	No	No	No	No	No	No	No
70	Control			2017-08-30				Kizito	Angundua	Primary	Male	27	Yes	No	No	No	No	No	No	No	No		11	Ocea	Ocea	Rigbo	Catholic	No	No	No	No	No	No					No	No	No	No	No	No	No	No	No	No	No	No
71	Control			2017-08-30				Ambayo	Ronald	Primary	Male	24	Yes	No	No	No	No	No	No	No	No		11	Ocea	Ocea	Rigbo	Catholic	No	No	No	No	No	No					No	No	No	No	No	No	No	No	No	No	No	No
143	Control			2017-08-24				Sebastian	Drapari	Primary	Male	49	Yes	No	No	No	No	No	No	No	No	Watchman	12	Toliova	Bandili	Rhinocamp	Catholic	No	No	No	No	No	No					No	No	No	No	No	No	No	No	No	No	No	No
192	Control			2017-08-30				Obeti	Timothy	Primary	Male	15	Yes	Yes	No	No	No	No	No	No	No		12	Toliova	Bandili	Rhinocamp	Catholic	No	No	No	No	No	No					No	No	No	No	No	No	No	No	No	No	No	No
200	Control			2017-06-14				Tumwiine	Fred	Primary	Male	25	No	No	No	No	No	No	No	No	No	Cattlekeeper	13	Walope	Ocea	Rhinocamp		No	No	No	No	No	No					No	No	No	No	No	No	No	No	No	No	No	No
201	Control			2017-06-14				Aluma	Fred	Primary	Male	24	Yes	No	No	No	No	No	No	No	No		13	Walope	Ocea	Rigbo	Catholic	No	No	No	No	No	No					No	No	No	No	No	No	No	No	No	No	No	No
202	Control			2017-06-14				Andreku	Silvano	Primary	Male	28	Yes	No	No	No	No	No	No	No	No		13	Walope	Ocea	Rigbo	Catholic	No	No	No	No	No	No					No	No	No	No	No	No	No	No	No	No	No	No
203	Control							Aridoru	Anna	Secondary	Female	51	Yes	No	No	No	No	No	No	No	No		13	Walope	Ocea	Rigbo	Catholic	No	No	No	No	No	No					No	No	No	No	No	No	No	No	No	No	No	No
205	Control			2017-06-14				Swali	Hussein	Primary	Male	40	Yes	No	No	No	No	No	No	No	No		13	Walope	Ocea	Rigbo	Muslim	No	No	No	No	No	No					No	No	No	No	No	No	No	No	No	No	No	No
86	Control			2017-08-30				Ofuti	Herbert	Primary	Male	19	Yes	No	No	No	Yes	No	No	No	No		13	Ocea	Ocea	Rigbo	Protestant	No	No	No	No	No	No					No	No	No	No	No	No	No	No	No	No	No	No
139	Control			2017-08-26				Charles	Adro'bo	Primary	Male	35	Yes	No	Yes	No	No	No	No	No	No		14	Yanga	Aliba	Rigbo	Catholic	No	No	No	No	No	No					No	No	No	No	No	No	No	No	No	No	No	No
4	Control							Charles	Atanfako	Primary	Male	15	No	Yes	No	No	No	No	No	No	No		14	Waranga	Aliba	Rigbo	Catholic	No	No	No	No	No	No					No	No	No	No	No	No	No	No	No	No	No	No
5	Control							Sunday	Cosmas	Primary	Male	10	No	Yes	No	No	No	No	No	No	No		14	Waranga	Aliba	Rigbo	Catholic	No	No	No	No	No	No					No	No	No	No	No	No	No	No	No	No	No	No
6	Control							Feni	Emmanuel	Primary	Male	19	Yes	No	Yes	No	No	No	No	No	No		14	Waranga	Aliba	Rigbo	Catholic	No	No	No	No	No	No					No	No	No	No	No	No	No	No	No	No	No	No
103	Control			2017-08-28				Arima	Magid	Primary	Male	21	Yes	No	Yes	No	No	No	No	No	No		14	Waranga	Aliba	Rigbo	Muslim	No	No	No	No	No	No					No	No	No	No	No	No	No	No	No	No	No	No
104	Control			2017-08-28				Drabo	Isaac	Primary	Male	35	Yes	No	Yes	No	No	No	No	No	No		14	Waranga	Aliba	Rigbo	Catholic	No	No	No	No	No	No					No	No	No	No	No	No	No	No	No	No	No	No
114	Control			2017-08-28				Nyakunye	Robert	Primary	Male	25	Yes	No	Yes	No	No	No	No	No	No		14	Waranga	Aliba	Rigbo	Catholic	No	No	No	No	No	No					No	No	No	No	No	No	No	No	No	No	No	No
141	Control			2017-08-26				Augustine	Olega	Primary	Male	48	Yes	No	No	No	No	No	No	No	No		14	Yanga	Aliba	Rigbo	Catholic	No	No	No	No	No	No					No	No	No	No	No	No	No	No	No	No	No	No
93	Control			2017-08-26				Anubo	Makasi	Primary	Male	72	Yes	No	No	No	No	No	No	No	No		15	Yanga	Aliba	Rigbo	Catholic	No	No	No	No	No	No					No	No	No	No	No	No	No	No	No	No	No	No
123	Control			2017-09-26				Atibuni	Steven	Primary	Male	25	Yes	No	Yes	No	No	No	No	No	No		15	Yanga	Aliba	Rigbo	Catholic	No	No	No	No	No	No					No	No	No	No	No	No	No	No	No	No	No	No
124	Control			2017-08-26				Ajio	Harriet	None	Female	28	Yes	No	No	No	No	No	No	No	No		15	Yanga	Aliba	Rigbo	Catholic	No	No	No	No	No	No					No	No	No	No	No	No	No	No	No	No	No	No
135	Control			2017-08-26				Silvano	Atibuni	Primary	Male	21	Yes	No	Yes	No	No	No	No	No	No		15	Yanga	Aliba	Rigbo	Catholic	No	No	No	No	No	No					No	No	No	No	No	No	No	No	No	No	No	No
137	Control			2017-08-26				Drama	Richard	Primary	Male	37	Yes	No	Yes	No	No	No	No	No	No		15	Yanga	Aliba	Rigbo	Catholic	No	No	No	No	No	No					No	No	No	No	No	No	No	No	No	No	No	No
138	Control			2017-08-26				Onziku	Tom	Primary	Male	38	Yes	No	Yes	No	No	No	No	No	No		15	Yanga	Aliba	Rigbo	Catholic	No	No	No	No	No	No					No	No	No	No	No	No	No	No	No	No	No	No
76	Control			2017-08-30				Alionzi	Mark	Primary	Male	40	Yes	No	No	No	No	No	No	No	No		16	Toliova	Bandili	Rhinocamp	Catholic	No	No	No	No	No	No					No	No	No	No	No	No	No	No	No	No	No	No
127	Control			2017-08-27				Leti	Alex	Primary	Male	28	Yes	No	No	No	Yes	No	No	No	No		16	Eradiru	Aliba	Rigbo	Catholic	No	No	No	No	No	No					No	No	No	No	No	No	No	No	No	No	No	No
133	Control			2017-08-27				Adrabo	Kcox	Secondary	Male	35	No	No	No	No	Yes	No	No	No	No		16	Eradiru	Aliba	Rigbo	Catholic	No	No	No	No	No	No					No	No	No	No	No	No	No	No	No	No	No	No
152	Control			2017-08-27				Ajida	Wani	Secondary	Male	47	Yes	No	No	No	No	No	No	No	No		16	Foria	Aliba	Rigbo	Muslim	No	No	No	No	No	No					No	No	No	No	No	No	No	No	No	No	No	No
84	Control			2017-08-28				Inyakuni	Richard	Primary	Male	28	Yes	No	No	No	No	No	No	No	No		17	Okpotani	Kwili	Rigbo	Catholic	No	No	No	No	No	No					No	No	No	No	No	No	No	No	No	No	No	No
120	Control			2017-08-30				Ismail	Edema	Primary	Male	36	Yes	No	No	No	No	No	No	No	No		17	Okpotani	Kwili	Rigbo	Catholic	No	No	No	No	No	No					No	No	No	No	No	No	No	No	No	No	No	No
[truncated: 45 more columns]
